# Supplementary material for: Changes in the Canine Plasma Lipidome after Short- and Long-Term Excess Glucocorticoid Exposure
Source: Sci Rep. 2019 Apr 12;9:6015. doi: 10.1038/s41598-019-42190-1 (PMC6461633; doi:10.1038/s41598-019-42190-1)
Supplement: Supplementary file 2 — Supplementary Tables S2, S3, S5-S7 [file 41598_2019_42190_MOESM2_ESM.xlsx]

## Sheet: Table S2
Supplementary Table S2: Relative abundances of all measured lipid species in plasma samples before (0 d) and after (3 d) prednisolone treatment, and before (0 w) and after (25 w) tetracosactide treatment. Values are given as μmol/L based on the internal standard used for quantification (see Methods). NQ indicates that the species was not quantified because it did not meet the quality control crit…
	Prednisolone																Tetracosactide
Lipid Species	P1 (0 d)	P1 (3 d)	P2 (0 d)	P2 (3 d)	P3 (0 d)	P3 (3 d)	P4 (0 d)	P4 (3 d)	P5 (0 d)	P5 (3 d)	P6 (0 d)	P6 (3 d)	P7 (0 d)	P7 (3 d)	P8 (0 d)	P8 (3 d)	T1 (0 w)	T1 (25 w)	T2 (0 w)	T2 (25 w)	T3 (0 w)	T3 (25 w)	T4 (0 w)	T4 (25 w)	T5 (0 w)	T5 (25 w)	T6 (0 w)	T6 (25 w)
CE 16:0	2.36884	3.56901	1.14314	2.22007	3.87917	1.27706	2.51406	2.52873	2.4696	3.50238	2.76072	4.14512	3.0938	2.8065	3.14495	3.4714	2.06515	0.329376	2.29794	1.51453	2.52326	2.14492	0.769873	1.55203	1.90908	2.60219	2.60231	1.19051
CE 16:1	0.385595	0.378248	0.20444	0.352224	0.66137	0.305577	0.553589	0.971464	0.471217	0.671953	0.387882	0.479075	0.529264	0.446527	0.539459	0.561148	0.336796	0.120585	0.485195	0.530648	0.527162	0.464393	0.216673	0.340584	0.581606	0.488241	0.502009	0.281055
CE 17:0	0.045397	0.0817268	0.0329103	0.0372851	0.0821779	0.0345958	0.0404815	0.0434819	0.0495642	0.0726718	0.0587074	0.0933713	0.0674425	0.0684852	0.0699114	0.0761432	0.0375944	0.00528542	0.0454149	0.0274248	0.0547778	0.0434371	0.0189636	0.0327967	0.0481303	0.0493048	0.0729516	0.0324626
CE 17:1	0.0483718	0.0640894	0.0268717	0.026429	0.0586599	0.046166	0.0513979	0.0584205	0.0456861	0.0653541	0.0675643	0.0647233	0.0590529	0.0697797	0.0477833	0.0607246	0.045856	0.013126	0.0692403	0.0684585	0.0817313	0.0909714	0.0201848	0.0346276	0.0706088	0.0477026	0.0666203	0.0413492
CE 18:0	0.585635	1.37658	0.289349	0.396135	0.6917	0.289831	0.381504	0.282308	0.434307	0.817297	0.609934	0.893973	0.545654	0.586244	0.634893	0.627097	0.394059	0.0339877	0.533579	0.353145	0.567906	0.690498	0.134272	0.161994	0.459921	0.363049	0.673202	0.697763
CE 18:1	23.5327	23.5024	15.5174	17.8005	28.8094	19.1661	20.3971	21.0734	19.381	28.5125	26.6606	18.5886	23.695	25.8341	23.4899	23.1897	21.0469	5.06294	23.5831	22.1645	27.5504	35.4752	10.4387	15.4413	28.4231	21.0626	24.1316	22.317
CE 18:2	83.6104	69.7944	39.1071	69.7976	112.561	76.3582	87.4815	106.088	82.0802	104.941	103.148	70.215	102.603	96.9631	77.1088	91.3024	87.15	30.6439	94.8279	91.2057	105.801	100.811	58.1327	76.586	108.623	103.286	116.428	42.0126
CE 18:3	0.534073	0.516375	0.173308	0.469957	0.986189	0.542767	0.993351	1.93603	1.22659	2.09713	1.01662	1.26456	1.34862	2.04736	1.22503	2.30526	1.64642	0.293393	0.965332	0.614439	1.90657	1.1187	0.720514	1.20906	2.76935	2.04291	2.40069	0.335568
CE 20:1	0.0187538	0.0458378	0.0167739	0.0197656	0.0246534	0.0176619	0.0162229	0.0159294	0.0191181	0.031834	0.0307365	0.0250148	0.0280631	0.0334374	0.0215291	0.0279561	0.0165233	0.00262521	0.0268311	0.0209476	0.0242373	0.0504712	0.00329064	0.008637	0.0168494	0.0178065	0.0253607	0.0866443
CE 20:2	0.119334	0.152842	0.127012	0.12084	0.148623	0.137962	0.100484	0.123815	0.124608	0.230257	0.193696	0.137871	0.165224	0.173818	0.147243	0.15865	0.152121	0.0460637	0.125908	0.123894	0.179551	0.25493	0.0733099	0.127286	0.156896	0.183455	0.170174	0.242989
CE 20:3	1.19649	1.11966	0.950441	1.07019	2.61715	1.57076	1.12097	1.12851	1.95318	2.68974	2.48703	1.51558	2.44071	2.31871	2.04207	2.25586	2.57086	1.0497	1.28855	2.04215	2.07793	3.52417	1.14789	3.46065	2.38649	3.86154	2.61324	2.53159
CE 20:4	73.0032	49.3705	29.3993	38.6081	79.7335	42.8529	47.4982	53.6249	65.0863	80.0305	81.7281	47.9485	66.553	67.9048	69.9987	63.8822	52.5338	11.4711	71.9914	29.7664	88.0384	44.4847	38.2004	33.2231	81.1062	55.4526	86.1088	24.448
CE 20:5	0.711479	1.50604	0.275796	0.292628	0.913742	0.421509	1.01424	3.12715	0.709955	5.11188	0.670602	3.76414	1.02666	3.73385	0.656089	5.23897	1.09964	0.316075	1.22609	0.770822	1.25449	1.68636	0.51456	0.582659	1.41671	1.51785	1.3692	0.887897
CE 22:4	0.510318	0.58044	0.310317	0.404034	0.395049	0.35339	0.20923	0.289435	0.21945	0.59682	0.452121	0.278699	0.35448	0.507813	0.286301	0.430233	0.278736	0.0396932	0.532113	0.160586	0.65204	0.236946	0.12959	0.0889173	0.375182	0.183527	0.331518	0.247498
CE 22:5	0.841376	0.653446	0.352989	0.460972	0.917256	0.466794	0.459738	0.57563	0.539083	0.988674	0.874485	0.54592	0.764403	0.711532	0.650898	0.651602	0.924511	0.224403	1.25578	0.320415	1.23959	0.445901	0.563683	0.470975	1.14633	0.526512	0.96114	0.385373
CE 22:6	0.36835	0.331157	0.138921	0.310447	0.492851	0.307301	0.355995	0.736754	0.545546	2.28918	1.0016	0.917187	0.840658	0.964318	0.854709	1.17884	1.08694	0.246105	1.04179	0.277176	1.40263	0.842818	0.383749	0.446577	1.18399	0.846302	1.12938	0.294584
CE 24:4	0.00638059	0.020315	0.00546828	0.0175569	0.00524425	0.0132943	0.00235005	0.0128045	0.00632734	0.0214812	0.00955702	0.0151117	0.00946276	0.0200183	0.00825227	0.0213391	NQ	NQ	NQ	NQ	NQ	NQ	NQ	NQ	NQ	NQ	NQ	NQ
Cer d16:1/24:0	0.0322	0.0178275	0.0263266	0.0170501	0.0281923	0.0174993	0.0165146	0.0169292	0.0116777	0.0323382	0.0290042	0.0205569	0.0345667	0.0304208	0.0239946	0.0232172	0.00754905	0.0232863	0.00727265	0.0137679	0.00749722	0.0226471	0.0164973	0.00886192	0.0163764	0.012386	0.0108658	0.0102439
Cer d18:1/16:0	0.532942	0.697794	0.481861	0.485074	0.341625	0.557299	0.392205	0.452131	0.218318	0.654349	0.482759	0.253731	0.385019	0.680191	0.359417	0.546174	0.178171	0.365757	0.266756	0.34546	0.338567	0.62512	0.513283	0.217834	0.293895	0.277224	0.181851	0.818545
Cer d18:1/18:0	0.404194	0.638473	0.374947	0.448607	0.37759	0.840259	0.259172	0.283702	0.2912	0.853889	0.641306	0.234124	0.396731	0.901584	0.527293	0.497771	0.252902	1.3652	0.230151	0.83594	0.501312	1.34404	0.306626	0.393276	0.275894	0.633964	0.281284	2.28817
Cer d18:1/20:0	0.363425	0.24594	0.437361	0.155438	0.29025	0.273562	0.175856	0.206225	0.130631	0.425942	0.416718	0.0922296	0.270073	0.33772	0.341452	0.242105	0.104495	0.319427	0.0985349	0.279971	0.223206	0.554881	0.0857344	0.0755423	0.132428	0.152795	0.0843178	0.716175
Cer d18:1/22:0	1.82868	1.78733	2.29137	0.74257	1.56747	1.6117	1.93019	1.4609	0.957658	2.51853	2.61387	0.587824	2.3585	1.74333	2.48998	1.43879	0.536967	1.41958	0.548904	1.18232	1.25953	2.18743	0.713411	0.294154	0.680399	0.816109	0.638404	2.34869
Cer d18:1/23:0	1.69783	1.49938	2.00996	0.766168	1.64219	2.22887	1.57055	1.49875	0.883411	2.31624	2.19905	0.781819	2.02472	2.06431	1.61182	1.39801	0.6738	1.67758	0.621889	1.04132	1.38985	2.86613	0.682109	0.333937	0.824349	1.3717	0.700541	2.00131
Cer d18:1/24:0	1.67207	1.67746	1.78933	0.702856	1.53158	1.73963	1.6866	1.45256	0.970078	2.53247	2.04016	0.808249	2.00751	2.43658	1.9863	1.56975	0.808612	2.0266	0.707226	1.02657	1.15112	2.85656	0.672522	0.435495	0.915076	1.19391	0.729234	2.8444
Cer d18:1/24:1	1.19159	1.2899	1.06464	0.439054	0.871267	1.11168	0.879023	1.09682	0.473621	2.11691	1.03595	0.64794	1.12469	1.69353	0.848654	1.25266	0.551253	1.29826	0.832019	1.24977	1.57772	2.60307	0.691351	0.433785	0.852489	0.967677	0.663072	2.96033
Cer d18:1/25:0	0.158046	0.0974984	0.199419	0.0473672	0.126745	0.126451	0.117537	0.0770452	0.0963065	0.219924	0.260503	0.0680451	0.226057	0.182818	0.151637	0.124015	0.073452	0.179363	0.0673022	0.0771661	0.133879	0.223396	0.0672159	0.0455534	0.0841969	0.0890684	0.0628108	0.202753
Cer d18:1/25:1	0.0444478	0.0446551	0.053638	0.0233727	0.0254629	0.0525497	0.035465	0.0465899	0.017672	0.0422885	0.0464171	0.0198659	0.0258084	0.0546744	0.0327356	0.0274841	0.0185185	0.0512886	0.0247374	0.035344	0.0420121	0.0772352	0.00944926	0.0125414	0.0200041	0.0307835	0.0134915	0.0701698
Cer d18:2/16:0	0.0546053	0.0540871	0.0155645	0.0458989	0.04006	0.0249274	0.0381253	0.0314918	0.0167737	0.0461753	0.0296088	0.0193822	0.0277777	0.0463826	0.0346012	0.0183112	0.0212997	0.0270867	0.0326492	0.0404746	0.0388508	0.0384708	0.0649011	0.0177411	0.0460198	0.0207296	0.0149426	0.0347049
Cer d18:2/18:0	0.0242019	0.0630699	0.00943199	0.0501312	0.0163764	0.0463135	0.0114013	0.0305762	0.01572	0.0614461	0.0394727	0.0386608	0.016601	0.0619125	0.0121614	0.0232345	NQ	NQ	NQ	NQ	NQ	NQ	NQ	NQ	NQ	NQ	NQ	NQ
Cer d18:2/22:0	0.117485	0.143069	0.172073	0.109884	0.124982	0.132963	0.198728	0.0860971	0.0788763	0.206554	0.258879	0.0377107	0.167133	0.181592	0.119178	0.0855098	0.0468835	0.0563155	0.0690124	0.138491	0.139044	0.164662	0.0744367	0.018674	0.0640028	0.0383498	0.0597532	0.105134
Cer d18:2/23:0	0.155472	0.153779	0.163885	0.194548	0.159014	0.298403	0.0913486	0.0979648	0.0607724	0.206968	0.161933	0.060807	0.141825	0.268673	0.0977748	0.111474	0.0874446	0.119766	0.147353	0.182179	0.157943	0.231965	0.102232	0.0164455	0.0754905	0.0590795	0.0826076	0.10693
Cer d18:2/24:0	0.155058	0.282752	0.190505	0.151499	0.109677	0.260226	0.127816	0.105497	0.068857	0.229823	0.167167	0.0648147	0.194254	0.301651	0.134846	0.11327	0.108502	0.121528	0.0975848	0.237026	0.147699	0.373099	0.0956673	0.0299543	0.102975	0.0692888	0.0661967	0.17881
Cer d18:2/24:1	0.0713273	0.135935	0.0507876	0.106982	0.057352	0.114566	0.0611006	0.0825213	0.0227335	0.121942	0.0565919	0.0627417	0.0795673	0.159584	0.068857	0.0695134	0.079049	0.0691334	0.10985	0.171331	0.232362	0.191058	0.0933871	0.0112286	0.0876691	0.0261366	0.0418566	0.103786
DG 16:0_20:4 [-20:4]	15.9508	11.2842	50.2891	25.5825	7.00001	32.6858	10.6377	6.32678	5.94427	7.16831	6.64427	3.18252	6.96941	9.81149	4.75847	2.65847	4.95738	3.09071	7.17214	6.7399	6.38798	9.05028	2.22623	3.94755	2.91858	4.69727	5.25192	16.1
DG 18:0_18:2 [-18:2]	14.941	29.2929	39.0623	26.2864	7.52788	35.2601	8.75957	6.31531	5.44318	7.45902	8.1705	2.63935	5.60001	11.617	5.13716	4.68197	2.7541	7.13389	4.55192	18.9574	3.55738	29.6257	3.3776	7.00766	3.48088	10.1825	4.2	56.8645
DG 18:0_20:4 [-20:4]	15.5454	17.0104	35.0306	19.3552	8.8399	26.2902	7.35957	6.04755	6.64427	9.38307	9.52078	4.36449	7.99072	12.0989	6.15465	6.15465	6.64427	4.47159	9.16886	10.1251	8.58362	14.1836	6.0858	5.16394	7.24099	8.80547	8.05575	25.047
DG 18:1_18:2 [-18:2]	NQ	NQ	NQ	NQ	NQ	NQ	NQ	NQ	NQ	NQ	NQ	NQ	NQ	NQ	NQ	NQ	42.417	46.9077	42.264	86.2875	34.2771	100.972	27.958	33.2825	26.1181	67.4372	34.7438	340.353
DG 18:1_20:4 [-20:4]	30.6662	15.0825	84.0498	24.3164	17.1481	33.6383	17.4465	9.15739	9.86504	9.39455	16.5093	3.03334	13.5716	8.2164	10.5191	4.73552	12.8295	5.08361	22.9011	12.3973	19.9864	21.8951	10.5268	7.42842	14.417	10.3241	15.3885	53.9995
DG 18:2_18:2 [-18:2]	15.314	37.7159	35.8894	20.2732	11.4027	25.1369	8.77105	9.02924	6.70356	7.33279	8.89345	4.29563	7.66176	18.0929	6.37842	6.81449	NQ	NQ	NQ	NQ	NQ	NQ	NQ	NQ	NQ	NQ	NQ	NQ
DG 18:2_20:4 [-20:4]	17.6989	9.54373	48.476	20.9312	11.7317	31.3126	10.7984	5.89454	5.64591	6.81258	10.6645	3.54973	9.82296	9.08088	6.89673	2.95301	11.5902	2.8459	17.1175	8.247	16.1765	12.8448	6.9082	5.73389	9.26067	10.4579	15.029	18.9115
GM3 d18:1/16:0	4.17365	3.14877	2.44658	1.95232	4.2331	2.79487	3.55193	2.3927	3.12362	4.35243	6.44959	2.06257	4.813	5.55711	5.31409	4.12764	2.62561	2.51762	3.07688	1.95706	4.40584	6.00844	3.52581	1.32402	5.4536	2.95337	3.52423	4.15248
GM3 d18:1/18:0	1.44464	1.25365	0.922852	0.976933	1.86327	1.04294	1.475	0.771041	1.43642	1.47969	2.48643	0.876553	1.9909	1.7584	2.6126	1.30889	0.943994	0.474403	0.999201	0.394993	2.04359	1.04305	1.76135	0.641587	2.6315	0.981246	1.2489	0.791492
GM3 d18:1/22:0	0.215992	0.275725	0.216312	0.293389	0.276135	0.280084	0.351387	0.21601	0.14221	0.202013	0.213124	0.16039	0.211495	0.287142	0.304153	0.375251	0.0996575	0.0980328	0.155468	0.0800068	0.186868	0.287237	0.162146	0.142918	0.210496	0.23716	0.21297	0.0854072
GM3 d18:1/24:0	NQ	NQ	NQ	NQ	NQ	NQ	NQ	NQ	NQ	NQ	NQ	NQ	NQ	NQ	NQ	NQ	0.111896	0.0970012	0.14102	0.108389	0.210333	0.370541	0.159095	0.0581407	0.313862	0.251054	0.144226	0.151089
GM3 d18:1/24:1	0.402374	0.339413	0.264548	0.266103	0.39169	0.399479	0.413329	0.227165	0.209559	0.283863	0.351324	0.241613	0.318678	0.422341	0.382249	0.355952	0.239851	0.217873	0.362192	0.156216	0.415484	0.37913	0.391219	0.15798	0.41559	0.196341	0.338938	0.244205
GM3 d18:2/16:0	0.0689432	0.0690476	0.0405389	0.0593314	0.0787105	0.0501048	0.112663	0.0608737	0.0902618	0.0879341	0.101677	0.0571902	0.0987642	0.0805095	0.105021	0.0858511	0.0859942	0.0494606	0.114638	0.0794176	0.151613	0.152121	0.120518	0.0407774	0.174928	0.0838707	0.0865114	0.169953
GM3 d18:2/18:0	0.186642	0.11794	0.136941	0.14893	0.216383	0.114743	0.26789	0.126884	0.295718	0.2453	0.441992	0.184808	0.321089	0.241837	0.387024	0.21836	0.228584	0.0620406	0.215582	0.058532	0.352834	0.140772	0.395884	0.0545234	0.53492	0.11678	0.202554	0.0782146
GM3 d18:2/20:0	0.039295	0.035883	0.0244139	0.020637	0.0432202	0.0401826	0.0389056	0.0249551	0.0249956	0.0540962	0.0885637	0.0278883	0.0575136	0.0553738	0.0537779	0.0443948	NQ	NQ	NQ	NQ	NQ	NQ	NQ	NQ	NQ	NQ	NQ	NQ
GM3 d18:2/24:1	0.0257746	0.0270288	0.0109706	0.0413313	0.0280424	0.0316603	0.0429594	0.0284818	0.0278991	0.0216681	0.0372366	0.031551	0.0243754	0.0477372	0.0319949	0.0297024	0.0362626	0.0236987	0.0595488	0.0210165	0.0475002	0.0372542	0.0556235	0.0281496	0.0821833	0.018914	0.0423366	0.0357909
Hex1Cer d18:1/16:0	0.1037	0.237256	0.114353	0.271958	0.110953	0.192792	0.11203	0.223441	0.0828533	0.190897	0.111725	0.225079	0.103353	0.194057	0.166098	0.224053	0.105593	0.118406	0.120388	0.200038	0.0856953	0.200359	0.105246	0.25175	0.119366	0.155793	0.18928	0.178172
Hex1Cer d18:1/16:1	0.00957701	0.0128459	0.00918437	0.0179607	0.00711352	0.0161976	0.00596974	0.00789545	0.00446308	0.00902407	0.00676329	0.00779839	0.00568418	0.0150137	0.00773715	0.0125694	0.00846801	0.00728244	0.00761889	0.0121746	0.00661346	0.0180474	0.00462895	0.0138851	0.00321698	0.0105602	0.00994775	0.0118713
Hex1Cer d18:1/18:0	0.00509077	0.020993	0.0073678	0.0310709	0.0130168	0.0278089	0.0101084	0.0165739	0.0087499	0.0186258	0.0117215	0.0257062	0.0125624	0.0252982	0.0174326	0.0175812	0.00550896	0.0140378	0.00745059	0.0271916	0.00647637	0.0352587	0.00864071	0.0472003	0.00636633	0.0205582	0.0140049	0.0313866
Hex1Cer d18:1/20:0	0.0234458	0.052326	0.0252824	0.0591951	0.0370051	0.0604341	0.0174965	0.0332728	0.0213837	0.0654375	0.0347076	0.0379649	0.031945	0.0719004	0.0382253	0.0503263	0.0260701	0.0273313	0.0146552	0.0426173	0.0298044	0.0674734	0.0265604	0.0447161	0.0199008	0.0337294	0.0334635	0.0834847
Hex1Cer d18:1/22:0	0.0591943	0.162636	0.0477705	0.1619	0.0667546	0.141126	0.0575059	0.0897779	0.0404572	0.117971	0.070737	0.0798765	0.0646145	0.118922	0.0727059	0.117573	0.0264221	0.0352575	0.0319514	0.0703622	0.0442597	0.15697	0.0316592	0.0403687	0.0319669	0.0549404	0.0436531	0.114254
Hex1Cer d18:1/23:0	0.0429993	0.124223	0.0524187	0.140114	0.0789249	0.150553	0.0567096	0.090903	0.0422198	0.112375	0.0528488	0.10893	0.0574321	0.145665	0.0711625	0.110401	0.0350709	0.0653287	0.0392985	0.0849453	0.0557976	0.148149	0.0257187	0.0526715	0.0473321	0.0721573	0.0770619	0.110854
Hex1Cer d18:1/24:0	0.0589716	0.126971	0.0708943	0.165382	0.0811805	0.194747	0.0822452	0.100785	0.0434347	0.130621	0.0754875	0.114418	0.0973287	0.159197	0.0902802	0.162169	0.0499422	0.0398925	0.0440109	0.106062	0.0643469	0.158726	0.0536608	0.0516216	0.0502641	0.0672198	0.0726927	0.151214
Hex1Cer d18:1/24:1	0.0334859	0.111323	0.0450563	0.100493	0.0444709	0.103969	0.0409046	0.0619661	0.0372594	0.114219	0.0663603	0.0567571	0.0422176	0.120579	0.0471769	0.0767734	0.0430156	0.048386	0.046529	0.0721356	0.0660962	0.130128	0.0385676	0.0479988	0.0517422	0.0408644	0.0576346	0.112745
Hex1Cer d18:1/25:0	0.00792958	0.00971472	0.00524134	0.00708093	0.00657944	0.0128274	0.00413871	0.00707301	0.00587943	0.0125042	0.00598538	0.0136662	0.00644445	0.0150511	0.00547015	0.00806764	0.00380585	0.00638521	0.00341782	0.00748334	0.00386059	0.00807935	0.00281945	0.00334188	0.00496555	0.00781355	0.00816106	0.00931609
Hex1Cer d18:2/16:0	0.00199035	0.00372328	0.00294391	0.00473271	0.00123862	0.00341863	0.00116837	0.00469779	0.00207102	0.00323307	0.00191079	0.00303377	0.00267885	0.00418938	0.00268194	0.00201802	NQ	NQ	NQ	NQ	NQ	NQ	NQ	NQ	NQ	NQ	NQ	NQ
Hex1Cer d18:2/24:0	NQ	NQ	NQ	NQ	NQ	NQ	NQ	NQ	NQ	NQ	NQ	NQ	NQ	NQ	NQ	NQ	0.00482391	0.00414013	0.00301001	0.0154069	0.00547283	0.0313932	0.00135362	0.000680205	0.00426515	0.00338005	0.00547712	0.0154811
Hex2Cer d18:1/16:0	9.06065	11.6189	7.57506	7.70522	10.5474	10.3427	10.8208	10.6865	5.21568	6.7664	6.99405	6.36823	4.83964	10.8267	8.00912	11.4489	5.85344	7.50296	8.32031	7.29902	10.1968	13.9812	5.01604	4.71953	9.96202	9.26751	5.83707	11.016
Hex2Cer d18:1/18:0	0.597135	0.649157	0.658234	0.463702	1.12333	0.889041	0.798728	0.669304	0.604312	0.775947	0.81665	0.594521	0.543796	0.951868	0.854605	0.952105	0.608176	0.656198	0.506416	0.615764	1.09529	1.42735	0.566044	0.730574	0.942619	1.10315	0.451121	1.11878
Hex2Cer d18:1/20:0	0.24389	0.344539	0.434504	0.31374	0.619866	0.477004	0.419262	0.262393	0.365907	0.38733	0.422603	0.332539	0.410899	0.538259	0.442712	0.495053	0.214403	0.276418	0.263572	0.231542	0.548359	0.601758	0.316456	0.107863	0.357685	0.25004	0.25984	0.752557
Hex2Cer d18:1/22:0	0.276518	0.356384	0.396891	0.439912	0.315914	0.364896	0.474085	0.296663	0.271921	0.416543	0.473254	0.202929	0.412468	0.588291	0.359694	0.397925	0.107169	0.194146	0.242153	0.155365	0.309321	0.584891	0.194922	0.0863561	0.321692	0.263427	0.220874	0.726887
Hex2Cer d18:1/23:0	NQ	NQ	NQ	NQ	NQ	NQ	NQ	NQ	NQ	NQ	NQ	NQ	NQ	NQ	NQ	NQ	0.0859942	0.16099	0.116648	0.0386612	0.241772	0.318489	0.117348	0.0715578	0.196839	0.144112	0.195631	0.339949
Hex2Cer d18:1/24:0	0.270558	0.230172	0.204088	0.233771	0.275007	0.236114	0.182515	0.186953	0.120559	0.214109	0.256936	0.154928	0.273754	0.404431	0.214524	0.238731	0.0610637	0.093849	0.102891	0.130649	0.214662	0.447878	0.105685	0.0568911	0.25438	0.10243	0.139202	0.621194
Hex2Cer d18:1/24:1	0.295513	0.360384	0.260926	0.338217	0.429663	0.339988	0.248067	0.334192	0.187151	0.434995	0.345725	0.207427	0.297479	0.468674	0.350327	0.426277	0.174125	0.199963	0.207604	0.172453	0.365307	0.775059	0.246598	0.167253	0.381175	0.216877	0.159299	0.80536
Hex2Cer d18:2/16:0	0.0521823	0.0626788	0.0329814	0.0657518	0.0685543	0.0450819	0.0590753	0.0652437	0.0544727	0.0607005	0.0492981	0.0701705	0.050664	0.0745851	0.0516473	0.0669892	0.0602219	0.043672	0.07274	0.134218	0.0975633	0.13139	0.0565805	0.0336743	0.113078	0.0648045	0.014827	0.252776
Hex2Cer d18:2/22:0	0.0240985	0.0331258	0.00487581	0.0291211	0.0379164	0.0116925	0.0303533	0.0166751	0.0438685	0.0141239	0.05531	0.0123377	0.0352046	0.0383199	0.0467985	0.0331174	NQ	NQ	NQ	NQ	NQ	NQ	NQ	NQ	NQ	NQ	NQ	NQ
Hex2Cer d18:2/24:1	NQ	NQ	NQ	NQ	NQ	NQ	NQ	NQ	NQ	NQ	NQ	NQ	NQ	NQ	NQ	NQ	0.0327659	0.0118637	0.0496868	0.0151568	0.0445385	0.0369092	0.0294266	0.0112467	0.0663415	0.0515191	0.0200349	0.0595654
LPC 14:0	0.818762	0.585258	1.13838	0.677933	0.978287	0.596919	0.766824	0.958003	0.964272	0.97519	0.991406	0.777009	0.775369	0.816644	0.975929	1.51466	0.545777	0.501988	0.608605	0.686559	0.687073	0.987275	0.474749	0.582457	0.666944	0.740994	0.575393	0.905861
LPC 15:0	0.469039	0.338191	0.543956	0.400356	0.645698	0.425227	0.42468	0.508003	0.680258	0.825765	0.604528	0.616688	0.469094	0.560808	0.49919	0.905675	0.448298	0.440554	0.399173	0.438763	0.457505	0.671436	0.33763	0.532955	0.406002	0.688213	0.50494	0.454592
LPC 16:0	80.6685	82.1794	84.1275	69.6467	97.2957	76.1519	76.1213	117.31	90.9647	123.271	107.229	82.5039	86.2068	107.449	84.1936	149.859	73.6817	94.1336	66.6242	95.8127	74.5565	145.334	63.8664	68.8885	72.0145	92.7342	78.6925	148.178
LPC 16:1	4.54159	2.70328	5.15512	2.40311	4.38633	2.54362	4.39618	6.54484	3.67184	4.7926	4.05955	3.2232	3.88781	3.78582	3.69097	5.4651	3.35632	3.24237	3.69114	4.71854	4.07163	6.28544	2.85495	2.65836	3.92637	4.11746	3.78348	5.03585
LPC 17:0	2.40979	1.35012	2.34158	1.17629	3.03046	1.4933	2.2534	1.70875	3.0349	3.11761	3.05853	2.23592	2.59016	2.36327	2.71583	3.15338	2.23098	2.43546	1.87146	1.4174	1.97009	2.64438	1.76134	1.52705	1.8703	2.43411	2.56672	1.91037
LPC 17:1	0.249606	0.206199	0.255089	0.154519	0.290413	0.179703	0.270551	0.417048	0.291477	0.515815	0.306339	0.313705	0.302777	0.341046	0.306513	0.483154	0.23153	0.325682	0.234236	0.369149	0.229918	0.52677	0.192655	0.193548	0.212668	0.312322	0.268928	0.369936
LPC 18:0	144.069	107.919	113.965	64.6961	132.753	84.7387	111.54	104.438	124.905	154.92	147.056	97.6165	123.398	121.979	126.929	141.778	146.003	147.122	133.093	108.685	125.868	173.578	118.145	66.65	135.186	118.433	174.215	107.726
LPC 18:1	33.1062	27.1136	34.9054	19.406	38.5577	21.7416	36.9639	54.7802	34.7283	55.3983	45.1683	31.178	40.3309	38.8477	34.8825	54.9589	29.1894	34.8689	32.1617	38.0328	32.9248	59.1917	24.7123	25.3951	30.4732	39.0193	33.8118	39.9165
LPC 18:2	40.2591	46.0499	47.7906	42.4211	56.1777	53.4039	61.3617	136.632	57.4504	72.7187	75.8902	40.3389	66.4351	65.1078	57.0143	74.8403	49.5348	70.1751	43.3698	92.6862	44.3995	124.075	36.603	53.45	43.4267	89.267	51.7424	56.8436
LPC 18:3	0.324625	0.406435	0.489051	0.471351	0.56737	0.535505	0.61098	1.57038	0.491354	0.738644	0.604284	0.496731	0.60672	0.758075	0.538412	1.01237	0.5245	0.785873	0.423978	0.661697	0.534649	1.12439	0.370349	0.596541	0.498227	1.14026	0.585898	0.800215
LPC 19:0	0.941782	0.360385	1.03288	0.234284	0.964429	0.28611	0.855162	0.377684	0.764541	0.781471	1.14166	0.435554	1.01866	0.525045	0.812834	0.571455	0.711346	0.388378	0.531634	0.178655	0.645121	0.351015	0.525226	0.171795	0.627677	0.343272	0.798659	0.214615
LPC 20:1	0.561887	0.460698	0.517482	0.360543	0.614166	0.411742	0.501943	0.604325	0.546372	0.990792	0.728256	0.436689	0.61675	0.701165	0.602065	0.705525	0.624373	0.499042	0.598632	0.422307	0.651763	0.722342	0.537926	0.3811	0.571718	0.483765	0.612791	0.393024
LPC 20:2	0.461359	0.348945	0.554519	0.409405	0.595689	0.428831	0.492713	0.672317	0.62963	1.18441	0.867313	0.513003	0.656988	0.663225	0.691206	0.883894	0.681158	0.752912	0.51578	0.428937	0.540708	0.853508	0.426639	0.564887	0.493063	0.854262	0.650469	0.725878
LPC 20:3	1.47679	1.16377	1.85553	1.2342	3.22768	2.37913	2.09031	2.93246	3.37012	6.10946	4.66006	3.28097	3.54305	3.28161	3.46594	4.66244	4.00702	7.19544	1.81047	4.60264	2.17565	8.27671	2.38655	5.05861	2.57591	8.33124	3.7465	5.76925
LPC 20:4	35.3335	20.4632	31.5606	17.6496	32.0029	26.7309	28.5972	49.7243	33.9772	55.0189	49.8876	24.8405	37.7233	35.8007	32.4658	38.1447	32.9251	20.7338	36.2313	19.9922	33.0117	28.2668	31.0216	17.9647	35.4711	33.7041	45.7033	16.6908
LPC 20:5	0.275389	1.68294	0.247264	0.158416	0.306079	0.236044	0.456719	5.3174	0.280649	2.39017	0.303785	1.61545	0.290297	2.56158	0.249595	3.19517	0.568784	0.522886	0.455175	0.403482	0.314054	0.525531	0.369919	0.354885	0.406963	0.566212	0.52679	0.503217
LPC 22:0	0.100254	0.102562	0.106939	0.0541511	0.12211	0.0568749	0.10851	0.0662029	0.0983294	0.0784298	0.120322	0.0700065	0.107885	0.0913256	0.104064	0.104784	0.0845795	0.0576465	0.0727513	0.0309005	0.0973042	0.0561078	0.0795373	0.0267732	0.0978681	0.0516256	0.111633	0.0647169
LPC 22:1	0.119317	0.0919049	0.122328	0.122362	0.211885	0.152734	0.11774	0.156114	0.120278	0.138849	0.137719	0.103938	0.127362	0.138906	0.171151	0.176455	0.138971	0.127496	0.142178	0.0705621	0.150676	0.109119	0.146913	0.0953796	0.163314	0.123413	0.150712	0.128734
LPC 22:5	3.05616	1.61811	2.69774	1.31633	2.53539	1.87367	2.2029	2.89667	2.20846	5.40831	3.77656	2.28852	2.9193	2.75812	2.31252	3.06743	4.27047	3.21039	4.62808	1.47944	3.68311	2.03289	3.40719	1.92377	3.34481	2.83812	4.5834	2.57836
LPC 22:6	0.418021	0.788329	0.461013	0.302355	0.442448	0.446455	0.414132	2.02456	0.446433	2.70002	0.804901	1.16791	0.555985	1.2174	0.566145	1.57308	0.987027	0.843519	0.853581	0.311018	0.635449	0.752935	0.550196	0.354048	0.657097	0.800711	0.769806	0.717483
LPC 24:0	0.122609	0.171002	0.115286	0.079765	0.178747	0.0947915	0.120377	0.0891651	0.126131	0.121886	0.153778	0.109235	0.138209	0.106979	0.120572	0.152319	0.0869733	0.0650803	0.0918022	0.0447524	0.112803	0.0812511	0.0956816	0.0292832	0.11468	0.0594593	0.142448	0.0759111
LPC O-16:0	0.879655	1.02181	0.923851	1.08608	1.12088	0.964737	0.838153	1.21998	1.05997	2.1419	1.70348	0.97883	1.44402	1.86362	1.35098	1.90716	1.26164	0.634252	1.04537	0.511693	1.082	0.945659	1.39002	0.405782	1.40906	0.670491	1.37181	0.885572
LPC O-18:0	0.380032	0.499611	0.35616	0.459936	0.551906	0.484238	0.35902	0.41511	0.516961	0.769534	0.67728	0.434797	0.557618	0.64042	0.610517	0.765276	0.605488	0.396793	0.458883	0.279288	0.548633	0.591176	0.583561	0.257553	0.609064	0.448449	0.708737	0.363989
LPC O-18:1	1.1054	1.00401	0.949282	1.11629	1.25444	0.961533	0.812443	1.08385	1.19971	2.28441	1.80215	1.09664	1.52053	1.90986	1.50483	2.15396	1.20114	0.811259	1.06864	0.637782	1.11882	1.20762	1.46913	0.487775	1.67469	0.821001	1.42952	0.895017
LPC O-20:0	0.0305836	0.0332422	0.0305168	0.0279804	0.0403687	0.0304401	0.03283	0.0220676	0.0323375	0.0443982	0.0493939	0.0285072	0.04467	0.0349339	0.0421274	0.0369393	0.06011	0.02707	0.0384853	0.0139703	0.0417185	0.030593	0.0487556	0.00976107	0.0480334	0.0215749	0.0691929	0.0225634
LPC O-20:1	0.0250977	0.0327534	0.0251698	0.0310429	0.0353477	0.0421889	0.0221503	0.0320577	0.0289721	0.0656549	0.0420943	0.0321652	0.0377888	0.0512087	0.0352602	0.0435619	0.0412259	0.0196363	0.0350331	0.0164566	0.0389217	0.0355474	0.0523074	0.0128288	0.0443108	0.0231159	0.0550462	0.0229133
LPE 16:0	2.54188	5.74873	2.33816	2.04256	2.16233	2.14415	2.51711	3.0334	1.8224	3.36231	2.71531	2.76148	2.63382	2.97359	1.32493	4.266	2.74344	1.76754	2.46521	2.04162	2.37481	2.71464	1.83024	1.57831	2.20617	1.93862	2.14786	3.59689
LPE 18:0	8.62358	24.7589	7.49867	6.37904	8.45396	7.92259	6.7575	7.45656	7.48477	9.29861	8.79644	9.80814	7.86538	9.03231	7.02371	9.86091	6.77693	6.95265	7.2571	8.82848	6.43726	11.3576	6.80701	6.10131	6.60031	8.23914	6.64549	9.47459
LPE 18:1	2.99382	7.14328	3.6336	1.71113	3.09193	2.68846	4.2203	3.6691	3.15284	3.99651	3.27558	2.86528	3.26972	3.84197	2.48081	4.61654	2.23036	2.2588	3.13907	2.6219	3.22296	4.34104	2.29697	2.5148	2.58229	2.65695	1.97288	3.20917
LPE 18:2	3.34941	5.65535	4.04134	2.71844	3.43884	5.2424	5.11962	4.22844	3.43168	2.43582	3.81487	2.03488	4.31153	3.19069	2.97618	3.10344	2.94868	3.57262	2.79091	6.54331	3.08795	8.98693	2.2725	4.49676	2.23852	3.94302	2.04403	3.77346
LPE 20:4	1.90182	2.64498	1.58001	1.02035	1.85246	2.41734	1.71575	1.63601	1.60928	1.78922	1.96199	1.41207	1.94154	1.78654	1.57852	1.70521	1.36334	1.5162	1.183	1.90431	1.46435	2.6329	1.40545	1.34822	1.53886	1.49551	1.35563	1.70015
PC 29:0	0.0397494	0.0353732	0.0306626	0.030734	0.0463332	0.0368179	0.0361605	0.0257233	0.0370796	0.0341608	0.0419039	0.0299663	0.0392168	0.0335006	0.0416939	0.0386257	0.0290674	0.0338827	0.03002	0.0240828	0.0437038	0.0273023	0.0314815	0.0181894	0.0377789	0.0268008	0.0443197	0.0407192
PC 31:0	0.180424	0.324377	0.170993	0.204057	0.291299	0.188649	0.161206	0.152815	0.203359	0.161126	0.225868	0.339114	0.173484	0.168766	0.194294	0.187588	0.156365	0.105323	0.189833	0.0912666	0.178472	0.125634	0.217012	0.146431	0.162185	0.148861	0.177173	0.135288
PC 31:1	0.115368	0.0427426	0.12416	0.051136	0.130349	0.0871599	0.111362	0.0833816	0.070009	0.0674786	0.0820574	0.0538236	0.0880915	0.0548134	0.0759675	0.0879525	0.0726117	0.0781963	0.0896568	0.0946774	0.108755	0.0886146	0.0617758	0.0357421	0.0879871	0.0997384	0.103624	0.138704
PC 32:0	9.74653	18.9034	10.1082	9.50365	12.5435	9.56242	11.1339	9.58023	8.72418	8.60715	12.0298	13.6539	12.1043	10.6885	10.59	10.1516	7.34227	6.21842	8.54984	7.11442	8.66958	10.0845	10.8046	6.09788	9.51054	7.5051	8.58163	13.9588
PC 32:1	15.4503	7.9811	15.4757	8.67077	13.7734	11.7321	17.615	14.593	9.8778	9.07039	11.8365	6.67988	12.455	9.79537	11.5454	10.3679	9.87008	11.2695	12.8438	17.7603	12.8458	19.1253	9.67121	7.06459	12.3216	12.7055	11.7792	34.4379
PC 32:2	4.24525	1.72226	5.49737	2.40983	4.46756	2.95689	3.8719	2.65129	2.50947	2.25586	3.25937	1.52568	3.20433	2.26629	3.11856	2.79887	2.23641	2.45429	2.84439	3.96836	4.03545	4.67428	1.89164	2.10142	3.31336	3.88976	3.01543	5.24475
PC 32:3	0.0755755	0.0462308	0.109768	0.0590347	0.0820157	0.0565486	0.0865728	0.0914606	0.0471149	0.0547315	0.0514259	0.0390012	0.0626949	0.0628649	0.0549708	0.0804807	0.0609014	0.0670304	0.0661246	0.0688031	0.0862584	0.0831034	0.0498684	0.0521006	0.0759356	0.112593	0.072213	0.122058
PC 33:1	1.56713	0.819897	1.33825	0.894617	1.80116	1.35196	1.48861	1.32812	1.44331	1.72598	1.3405	1.31977	1.18659	1.13321	1.20853	1.39733	1.10596	1.42332	1.37689	1.75005	1.4425	1.93074	1.03757	1.19016	1.17685	1.67137	1.37349	3.07937
PC 33:2	2.64859	1.10684	2.37773	1.819	3.44163	2.88946	2.30176	2.12189	2.62336	2.42528	2.41177	2.00552	2.09716	1.84474	2.04846	2.18061	2.0379	2.88399	1.98136	3.20842	2.66945	3.63849	1.61669	2.8284	1.95124	4.34202	2.30375	3.73217
PC 34:0	7.24094	15.2876	9.71794	6.03607	10.07	6.17127	10.0038	7.49844	6.36245	6.54805	9.64451	9.31514	10.2723	9.14945	7.74902	8.37806	5.16915	5.00827	6.63647	5.57467	6.98871	8.44946	7.2433	4.12578	7.1013	6.00218	6.2119	12.355
PC 34:1	95.322	61.8506	76.6158	58.3766	104.653	77.7654	92.7257	94.8831	66.5079	87.8825	75.3934	72.6829	70.1763	72.1838	69.9761	81.3798	72.4781	94.2196	79.5042	106.175	80.2735	125.776	67.3801	77.061	78.0367	91.3013	72.9231	168.224
PC 34:3	34.5901	14.8959	34.6537	15.866	32.4428	22.8279	34.5312	32.1094	18.1373	18.5605	22.5356	11.5063	25.4048	20.0952	19.7768	18.6225	22.2819	26.7561	25.2541	36.3333	34.3656	42.549	17.7212	18.1823	29.2671	36.7675	27.0169	45.691
PC 34:4	0.771793	0.374931	1.16233	0.464903	1.12135	0.691916	0.66749	0.621246	0.90049	0.640254	0.854426	0.409689	0.766939	0.669096	0.9553	0.924483	0.401183	0.374215	0.509497	0.376884	0.901308	0.556053	0.346229	0.364267	0.734649	0.824016	0.604331	0.671369
PC 35:1	7.41916	3.12935	6.53607	2.67532	8.83753	4.6412	7.65101	3.99031	6.96453	7.28229	7.0563	5.61829	6.83072	4.68727	6.96545	5.62516	5.09559	6.74542	6.1957	4.85404	6.30212	7.62234	4.52686	4.507	5.64817	6.82671	5.86191	9.54175
PC 35:2	11.308	5.075	11.2304	5.97355	17.2813	9.71038	15.0716	7.97944	12.7562	9.2963	13.0858	6.68595	12.7696	9.58988	11.502	8.79959	10.293	14.3475	8.5612	11.3097	9.78105	15.8358	7.06096	8.97938	8.67944	14.9435	10.7536	12.3373
PC 35:3	1.86111	1.024	2.02887	0.901393	2.64899	1.51015	2.33978	1.81237	1.78853	1.86134	1.94452	1.26778	2.11215	1.70206	1.69501	1.66594	1.74298	2.66672	1.56951	2.90037	1.79123	3.54763	1.18456	1.82965	1.62291	3.07467	2.03758	3.02512
PC 35:4	1.2046	0.46022	1.07645	0.675998	1.56262	1.22537	0.951998	0.746433	1.67807	1.57025	1.18612	1.20081	1.09277	1.13132	0.991171	1.39834	0.802632	0.726098	0.926258	0.516212	1.30983	0.589737	0.692458	0.939563	0.897967	1.23633	1.11102	0.720709
PC 36:1	68.4583	35.6432	52.3403	25.6722	68.312	42.0732	68.4983	43.5491	48.5683	60.566	56.4641	43.3174	53.2716	45.7289	49.3015	43.9628	62.0259	70.0423	66.5317	60.2182	60.8671	85.4429	52.3502	40.3032	62.484	58.9817	68.775	85.526
PC 36:2	175.981	119.856	157.298	156.378	245.038	187.265	206.03	190.174	156.235	146.474	168.45	122.77	162.33	156.955	158.207	147.778	175	213.117	154.093	230.53	152.649	259.643	125.74	189.529	162.836	203.969	153.724	218.694
PC 36:3	88.4942	42.7606	84.8694	52.5163	121.524	71.1103	100.313	66.6854	81.7933	66.0343	89.3629	44.3945	90.8834	66.8956	80.8913	63.8391	81.3505	100.214	73.8174	91.5675	81.2894	116.366	62.5636	90.1344	79.9861	109.522	83.5044	111.97
PC 36:4	153.278	77.6121	112.602	103.834	171.79	128.619	121.764	114.366	128.484	126.009	131.288	100.605	116.569	120.698	111.837	113.504	120.932	104.806	123.387	85.7412	121.788	100.616	112.439	104.008	125.707	114.861	128.97	103.232
PC 36:5	13.0726	23.9121	13.7013	4.62578	13.9282	8.42896	13.7874	42.6889	9.83521	24.9224	9.63103	15.8127	11.2699	37.3976	8.56163	35.0022	9.74213	9.91458	10.9218	8.2224	13.4094	10.5218	7.19381	6.18314	11.2708	11.8041	12.2653	13.6541
PC 37:4	18.5504	5.33214	13.438	3.80323	18.0757	9.11992	13.9778	6.60102	15.2778	13.0029	16.4185	8.70196	14.7186	11.0633	12.6319	9.66965	13.4006	8.38874	13.2889	4.89232	14.6013	6.81799	12.6174	6.11197	14.27	9.71777	16.7146	5.37191
PC 37:5	2.07486	1.51252	1.83694	0.798934	2.47534	1.21043	2.126	2.24189	1.86507	3.26292	1.898	2.33692	1.90478	3.14533	1.61415	3.16645	2.03426	1.74188	2.10741	1.08758	2.00957	1.3472	1.53802	1.15943	1.92325	1.87842	2.32467	1.32254
PC 38:2	3.09476	1.62375	2.96364	1.57458	3.43531	2.05219	3.21244	1.55113	2.59663	3.16822	3.30708	1.68149	3.21588	2.46029	2.93851	2.46007	3.81564	4.25907	3.14503	1.98006	3.48749	4.81129	2.60038	2.19065	3.10641	3.05271	3.79672	5.06831
PC 38:3	23.9167	10.4283	22.8876	9.66721	41.8354	23.653	25.8647	11.5239	33.4702	39.0429	40.2441	25.7432	35.9292	26.0651	33.3623	28.1021	53.3492	80.1273	23.6743	42.7642	30.6497	69.6354	32.2857	47.6366	36.9439	68.6982	49.807	62.7586
PC 38:4	235.961	105.641	162.078	128.495	246.427	158.389	172.548	140.013	179.372	164.934	184.533	139.389	162.046	143.667	160.788	136.563	192.805	131.748	200.588	105.19	197.639	116.003	180.506	135.135	208.121	150.26	203.65	92.388
PC 38:5	95.0158	49.5064	63.8427	30.783	77.2759	39.6024	64.2014	73.0581	55.2706	84.3609	56.6075	61.0127	55.3516	77.1347	48.5731	74.3767	76.0365	49.5899	84.8948	27.3574	76.7058	33.0957	64.7853	48.2596	74.7661	47.4312	80.3997	34.0231
PC 38:6	25.0183	23.3386	24.4824	13.393	27.9519	21.812	25.1079	41.0301	17.6804	45.834	25.2427	24.864	25.0792	37.3886	19.1525	32.9968	27.0365	26.395	26.2673	17.7751	29.4874	29.114	17.401	12.9691	24.685	24.2246	27.044	27.8465
PC 38:7	0.828356	1.2402	0.944805	0.398157	1.0482	0.677549	0.98505	2.98912	0.72659	1.87126	0.890414	0.926929	1.08246	1.85327	0.698848	1.78238	1.03206	1.02632	1.02508	0.742777	1.29085	1.20736	0.551775	0.503454	0.938806	1.2367	1.25214	0.954745
PC 39:5	1.96173	0.413793	1.41998	0.467673	1.61409	0.655558	1.29503	0.606651	1.14443	1.37571	1.24462	0.869536	1.25426	0.877646	0.92299	0.801387	1.82249	1.12884	1.87227	0.363309	1.80854	0.55957	1.43021	0.687418	1.50375	0.944219	1.97286	0.640962
PC 39:6	0.212327	0.129874	0.162203	0.0802977	0.208634	0.103021	0.16837	0.189781	0.13267	0.548124	0.21267	0.386604	0.156054	0.294369	0.153998	0.302325	0.30769	0.275577	0.252036	0.0436178	0.238125	0.0936907	0.235365	0.113993	0.190519	0.207779	0.27123	0.146098
PC 40:4	22.8983	8.29401	17.6563	8.75368	16.6908	13.7196	11.0437	5.54046	7.89445	14.5456	13.7414	6.27652	11.9851	9.75271	8.99684	8.78946	16.3067	9.52468	18.9732	2.6283	18.6082	5.6052	10.9068	3.57791	13.5682	4.16724	12.4302	8.55759
PC 40:5	12.4665	4.02144	7.89127	4.77238	10.9252	6.04836	7.50401	3.97995	6.64541	8.3981	7.63435	7.22798	6.78952	5.60198	5.96796	5.23694	14.4706	10.7955	16.4867	3.81249	12.3757	4.43853	12.834	8.49837	11.7262	7.66631	13.1853	8.05692
PC 40:6	16.0452	7.13821	12.4519	5.36872	12.7685	7.80915	10.4838	9.10472	9.97352	19.4194	12.6857	13.0826	10.4754	11.7729	10.3871	10.9834	21.8771	16.6309	20.6383	4.47744	17.7827	8.98825	14.2926	8.04411	16.6771	11.8429	18.607	7.04607
PC 40:7	2.60345	1.31925	2.5291	0.871857	3.00609	1.50275	2.27625	2.04803	1.73771	3.87484	2.51745	2.00157	2.82335	2.58371	1.96274	2.529	3.57628	2.88875	3.07553	1.49792	3.24972	3.06609	2.02157	1.73982	2.67781	3.15991	3.22109	2.49674
PC 40:8	2.26727	1.45546	2.65326	1.14667	2.49372	2.01004	1.99929	2.55914	1.13725	3.1892	1.99385	1.27376	2.41814	2.71623	1.3369	1.94949	1.81525	1.13889	2.14267	0.76493	2.77611	1.61384	1.28416	0.608968	1.85105	1.40122	2.40776	1.2225
PC O-32:0	2.35233	5.61896	1.88756	2.34342	2.8706	2.49699	2.06274	2.24536	2.24842	4.23378	3.7138	5.2848	3.68277	4.77464	2.76015	3.80542	2.06394	1.08225	2.35981	1.31959	2.48095	2.10452	3.26339	1.0973	3.35858	1.30978	2.29217	1.75981
PC O-32:1	1.67654	1.08072	1.15075	1.02467	1.55678	1.27729	1.40688	1.20534	1.33534	2.08978	2.00971	1.14762	2.118	2.03612	1.49905	1.5865	1.55262	0.921869	1.6298	0.946568	1.40462	1.24459	1.98028	0.662382	2.26299	0.976082	1.75823	1.13971
PC O-32:2	0.186977	0.100519	0.128958	0.0887954	0.166951	0.104285	0.207487	0.14245	0.157333	0.184394	0.226813	0.117325	0.233447	0.21477	0.170968	0.15827	0.242014	0.135531	0.18998	0.0961589	0.159528	0.123386	0.238724	0.090788	0.266152	0.107932	0.279496	0.11662
PC O-34:1	10.3246	6.53073	7.11937	6.73958	11.3572	7.72827	8.81625	6.63383	8.96996	10.879	12.836	6.00586	12.4498	12.2514	10.7713	10.16	8.73031	5.56485	9.80378	4.85025	10.3167	8.10845	11.2658	3.50344	14.2654	5.8554	10.6438	8.1762
PC O-34:2	3.71721	2.28103	2.77178	3.69747	4.40663	3.47356	3.80519	3.6125	3.5594	3.9346	4.81541	2.58527	4.91231	4.84947	4.14161	3.87143	4.56908	2.65129	3.69788	2.50247	4.015	3.74792	5.26634	2.21107	5.84304	3.12044	4.8217	2.24503
PC O-34:3	0.255181	0.122087	0.194577	0.185452	0.223232	0.194127	0.258013	0.177243	0.185466	0.244285	0.286396	0.163175	0.26873	0.277161	0.233393	0.229284	0.297951	0.165598	0.23162	0.200862	0.245299	0.226069	0.308709	0.149257	0.366795	0.181525	0.309077	0.134824
PC O-36:2	2.69343	1.8283	2.03856	2.11058	3.33102	2.51737	2.53953	2.12882	2.64143	3.06827	3.46374	1.95726	3.38747	3.39641	3.01424	3.06023	2.91303	2.24956	2.40644	2.24766	2.94933	3.76086	3.32293	1.74674	4.02013	2.84362	3.1116	2.14104
PC O-36:3	2.12897	1.26029	1.60186	2.55179	2.68038	2.21004	1.64748	1.8166	2.06977	2.24163	2.49662	1.7446	2.51506	2.63098	2.27773	2.37441	2.2345	1.67167	1.75183	1.92254	1.54688	2.71014	2.54079	1.8491	3.29689	2.16641	2.1653	1.39758
PC O-36:4	20.5278	16.6049	17.7319	25.329	27.6039	25.2426	20.4912	24.9806	20.9752	31.4375	29.9153	17.515	27.5418	32.7954	22.7681	26.6017	24.6116	12.318	23.1863	9.85193	27.1157	16.291	27.8584	9.01397	31.8978	15.8162	27.9686	11.7164
PC O-36:5	1.29755	1.32335	1.11332	1.06416	1.41908	1.21545	1.31216	1.80799	1.09936	2.00557	1.64661	1.24543	1.63127	2.20254	1.24403	1.94132	1.59852	0.808005	1.40372	0.656334	1.39476	1.04318	1.78631	0.565545	1.9027	0.877945	1.70114	0.690004
PC O-38:4	8.84816	9.32732	7.34132	12.7976	13.4867	15.167	9.22008	9.05491	10.9791	15.2313	13.8387	8.91931	11.4059	15.1557	11.111	13.4209	12.5116	7.11029	11.306	5.14187	14.3182	10.3857	13.6732	5.64478	15.6508	10.5694	14.1122	5.451
PC O-38:5	24.7323	16.4982	20.005	29.4442	31.881	28.0992	20.8732	21.1204	25.4187	30.9359	32.3522	20.0402	31.3147	34.5558	27.3314	28.1233	26.6501	14.3019	24.1754	12.7092	27.1466	16.4238	31.5391	14.0585	36.7414	18.6213	28.7206	10.1262
PC O-38:6	1.36045	1.01462	0.902401	1.33946	1.5623	1.22005	1.01181	1.1947	1.12967	1.96669	1.5035	1.3361	1.49063	1.96981	1.26699	1.83906	1.51685	0.853438	1.30963	0.824328	1.2844	1.10714	1.84164	0.878387	2.11411	1.14351	1.57047	0.646102
PC O-40:5	3.08562	2.246	2.49162	2.86732	4.15415	3.52203	2.61754	2.42778	3.14993	4.32956	4.42189	2.31721	4.2293	4.4217	3.51317	3.61764	4.68592	2.53018	3.93684	1.38009	4.45267	2.30561	4.98653	1.65703	5.32441	2.48272	4.45431	1.89275
PC O-40:6	0.99964	0.621217	0.749456	1.06289	1.16525	0.844819	0.723437	0.797803	0.90566	1.01626	1.0588	0.767484	1.03453	1.17868	0.959393	0.973461	1.65555	0.88025	1.28551	0.601691	1.01208	0.742673	1.45846	0.85964	1.44149	0.977575	1.28116	0.600144
PC P-30:0	0.0259535	0.0463782	0.0335813	0.0440234	0.0458466	0.0389634	0.0429453	0.0517515	0.0281669	0.0422542	0.0421839	0.0436633	0.0482894	0.0407627	0.0426922	0.0364727	0.0416873	0.0175014	0.0420427	0.00720072	0.0274759	0.0186729	0.058994	0.00760215	0.0553083	0.0148206	0.0502642	0.0149878
PC P-32:0	0.50855	1.11114	0.48084	0.767152	0.73852	0.622762	0.5758	0.742965	0.497853	0.823266	0.651943	1.20605	0.721219	0.934953	0.549475	0.827064	0.638574	0.318175	0.569537	0.252611	0.695082	0.387308	0.760951	0.339788	0.823769	0.37736	0.640033	0.39668
PC P-32:1	0.190857	0.107815	0.14449	0.152472	0.214528	0.160604	0.217493	0.24862	0.14774	0.202807	0.201188	0.123177	0.220538	0.20394	0.164214	0.182965	0.263161	0.112219	0.174695	0.0778298	0.265392	0.141624	0.281434	0.082151	0.31058	0.141688	0.280903	0.124048
PC P-34:1	2.07063	1.5715	1.82228	2.28068	3.68757	2.41695	3.2397	2.73418	1.98369	2.39962	2.78347	1.52291	2.95537	2.95901	2.34478	2.21388	2.80014	0.930199	2.20235	0.684482	3.9511	1.22882	3.77924	0.924119	4.19452	1.09767	3.53066	1.2735
PC P-34:2	3.34804	2.12254	2.97491	3.68022	4.14128	3.0555	5.19308	4.91094	3.72408	3.60786	4.88921	2.51196	5.12856	4.35533	4.32775	3.40273	5.24623	2.10003	3.21537	1.63811	5.09266	2.48755	6.52374	2.16112	7.04531	2.73128	6.24595	2.41374
PC P-34:3	0.203274	0.140731	0.210948	0.197656	0.264375	0.204586	0.262978	0.235549	0.23765	0.295409	0.286746	0.152822	0.286322	0.321618	0.219817	0.230677	0.328344	0.150197	0.226635	0.0910943	0.229349	0.1186	0.283605	0.0935742	0.337857	0.142197	0.357688	0.132437
PC P-36:2	1.10324	0.786931	0.83091	0.982215	1.56998	1.11871	1.36655	1.10648	1.18114	1.20983	1.40334	0.853299	1.5199	1.38697	1.20397	1.17431	1.39584	0.776887	1.22004	0.729512	1.69588	1.33241	1.71822	0.637586	1.95838	0.966395	2.10079	0.85822
PC P-36:4	7.59709	6.0623	6.23367	9.3316	9.44002	9.47898	8.3144	10.734	8.16683	12.3451	12.0895	6.98121	11.1509	12.389	9.38556	10.3271	8.79735	4.10957	8.26136	3.578	11.3706	6.74102	11.9462	3.08556	13.8229	4.85878	12.991	6.22413
PC P-36:5	0.194953	0.409396	0.168443	0.214314	0.251778	0.215275	0.317787	0.713469	0.198767	0.467292	0.266756	0.356637	0.25595	0.642226	0.214992	0.639033	0.408763	0.214742	0.280407	0.152249	0.318951	0.289593	0.440233	0.162113	0.424635	0.184037	0.465287	0.297999
PC P-38:4	2.39854	2.26224	1.81114	2.89832	3.13638	3.72757	2.10314	2.5045	2.92252	4.26997	3.60233	2.72031	3.03417	3.86684	3.14418	3.94371	2.61251	2.05858	3.07546	1.90085	3.91422	3.51202	3.63639	1.59267	4.13554	3.03694	3.96264	2.3134
PC P-38:5	2.4085	1.93779	1.94503	2.4996	2.99182	2.77042	2.51467	3.07826	2.40956	3.73479	3.16887	2.35026	3.14323	3.60376	2.50234	3.03591	3.47615	1.86547	3.03495	1.29031	3.57915	2.41656	4.03629	1.32799	3.97823	1.92489	4.10253	1.88545
PC P-38:6	0.367531	0.315043	0.351614	0.370418	0.450681	0.423003	0.44143	0.485999	0.366339	0.421969	0.409272	0.363229	0.42163	0.46544	0.388955	0.438211	0.395916	0.283348	0.358444	0.291784	0.496378	0.398149	0.574504	0.233995	0.570726	0.319716	0.663529	0.420754
PE 34:1	0.418353	1.42498	0.576596	0.568347	0.318956	0.406806	0.356776	1.55308	0.237475	1.25694	0.352671	0.514849	0.188351	1.02398	0.280384	1.66855	0.240761	0.169489	0.375633	0.242435	0.614704	0.386937	0.313712	0.16082	0.284205	0.132331	0.289439	2.30587
PE 34:2	2.19665	1.9728	2.2219	1.83915	1.79828	2.00694	1.56065	2.8284	1.1751	1.44859	1.36631	0.495011	0.87299	1.20904	1.33171	1.741	1.25754	1.21147	1.25923	1.89348	2.09816	2.6666	1.08727	0.788113	1.07447	1.06985	1.32339	7.97456
PE 36:1	1.21527	3.48241	1.35493	0.938362	1.11015	1.06361	0.736459	2.25934	0.735558	2.13182	0.839896	0.96198	0.386097	1.29764	0.715608	2.61946	0.455279	0.652512	0.588109	0.469668	0.817034	0.835202	0.465307	0.423362	0.482474	0.577861	0.335448	3.01675
PE 36:2	7.40918	7.18981	8.89084	6.04256	6.2741	7.21537	5.61581	8.54751	4.12016	3.99027	5.22114	1.40644	3.58293	4.03088	4.1946	4.64385	2.74459	3.49233	3.19987	5.31917	4.16184	6.68283	2.39746	2.8342	2.65726	3.81064	3.05626	16.9336
PE 36:3	2.17254	1.00086	2.88482	1.71771	1.92026	1.86244	1.92522	1.86708	1.5764	0.913459	1.58678	0.283081	1.17879	0.896125	1.26289	0.973589	1.07384	1.03259	1.17005	1.43421	1.72298	2.27764	1.06467	0.941666	0.964947	1.23329	1.56431	4.25435
PE 36:4	3.13282	1.84891	2.7431	1.96846	2.19225	2.55085	1.66934	3.18346	1.48339	2.32555	2.58106	0.658297	1.26507	1.75075	1.88876	2.41208	1.87318	1.32499	2.16544	1.07736	2.28642	1.45293	1.64572	0.739189	1.60974	0.962824	1.97086	5.11264
PE 38:3	NQ	NQ	NQ	NQ	NQ	NQ	NQ	NQ	NQ	NQ	NQ	NQ	NQ	NQ	NQ	NQ	0.326152	0.582446	0.143431	0.256437	0.406022	0.607237	0.295786	0.257699	0.247696	0.576616	0.286929	1.75971
PE 38:4	16.4279	9.73551	13.5391	8.61126	15.0431	12.485	7.93144	12.6367	8.94992	8.53641	11.0995	3.38648	7.13469	7.4034	9.11784	10.1693	6.54761	6.14895	8.59436	6.35933	10.6423	8.28384	7.72978	3.63782	7.53198	5.91052	7.81485	20.697
PE 38:5	4.02378	1.81866	3.82104	1.77799	2.9704	2.13132	2.39898	3.03998	1.80301	2.20317	2.52063	0.572267	1.69473	1.69393	1.74833	2.17485	2.11061	1.50974	2.96027	0.898931	3.78576	1.61997	1.63676	0.699953	1.86755	1.37143	2.34479	4.54952
PE 38:6	0.655861	1.14178	0.865586	0.510682	0.896206	0.727407	0.388457	2.39653	0.335675	1.24284	0.636885	0.528584	0.420265	1.0909	0.493811	1.5169	0.837664	0.532734	0.657564	0.264438	0.902321	0.738771	0.42127	0.201509	0.586382	0.358415	0.59268	1.14569
PE 40:4	1.0501	0.573477	1.04701	0.750078	1.07493	0.652696	0.345078	0.533796	0.232281	0.397824	0.605726	0.130286	0.363461	0.224312	0.318978	0.337134	0.271585	0.23838	0.519064	0.13682	0.686835	0.227966	0.355021	0.0755658	0.244326	0.127353	0.296131	1.1821
PE 40:5	1.34608	0.796166	1.72379	0.485781	1.94178	0.978223	0.516155	0.923154	0.942817	0.818048	1.37292	0.276023	0.597511	0.579098	0.705843	0.79129	0.887232	0.716706	1.43924	0.363253	1.47257	0.36757	0.840592	0.320186	0.970564	0.527666	1.00216	1.97888
PE 40:6	0.411119	0.686257	0.219743	0.192216	0.39527	0.279961	0.12185	0.816395	0.128416	0.449263	0.126055	0.261907	0.193049	0.35516	0.117176	0.603418	0.124962	0.165966	0.254806	0.0704102	0.207321	0.187214	0.139514	0.0871913	0.147719	0.140628	0.177344	0.496665
PE O-18:1/20:3	0.9	0.398083	0.819421	0.780221	1.06123	1.22904	0.957251	1.24391	0.57551	0.895622	1.22184	0.26763	0.895199	1.08567	0.763036	0.929805	1.1659	0.525689	0.928809	0.260038	1.32966	0.652023	0.870989	0.303232	1.19916	0.470419	1.15859	0.640892
PE P-16:0/18:1	0.185064	0.237624	0.209126	0.185663	0.241336	0.308286	0.330944	0.481624	0.193568	0.60358	0.224728	0.165957	0.347659	0.519655	0.186458	0.53416	NQ	NQ	NQ	NQ	NQ	NQ	NQ	NQ	NQ	NQ	NQ	NQ
PE P-16:0/20:4	1.04287	0.699469	0.869279	1.63602	1.49694	1.67813	1.01476	1.93906	1.09248	1.39508	1.7034	0.595539	1.16384	1.4999	1.23964	1.60288	0.863906	0.81104	0.951823	0.580885	1.37685	1.91128	1.9606	0.643763	1.38058	0.98647	1.38111	0.725731
PE P-16:0/22:5	1.08627	0.581327	0.788029	0.761436	1.31626	1.42567	1.25115	1.57047	1.0717	1.2586	1.00278	0.580469	0.935347	1.26661	1.02436	1.23032	1.13382	1.18055	1.2654	0.556481	1.43854	1.00023	1.27005	1.18968	1.65243	1.32414	1.55427	0.903894
PE P-16:0/22:6	0.582921	1.03781	0.477342	0.575773	0.637259	0.791035	0.556609	1.77336	0.731309	1.87338	0.763413	0.594776	0.585126	1.35484	0.672364	1.21281	1.00011	0.654077	0.89141	0.353251	0.86739	1.19672	0.649637	0.401565	0.89867	0.858702	0.944859	0.720782
PE P-18:0/18:1	0.563028	0.515842	0.459799	0.439038	0.759232	0.616572	0.608274	0.636691	0.744056	0.675761	0.44615	0.374835	0.467673	0.730882	0.621216	0.909506	0.34323	0.46032	0.662495	0.681699	0.674132	1.04178	0.64574	0.393814	0.486405	0.587402	0.446706	0.633115
PE P-18:0/18:2	0.892767	0.907989	0.571979	0.876328	1.49563	1.82262	1.05473	1.14633	1.43854	1.63402	1.28699	0.674511	1.07885	1.50588	1.29312	2.29028	0.803924	1.54771	1.0858	2.63438	1.15728	3.86735	0.992966	1.59657	1.30532	2.76859	1.13057	1.75158
PE P-18:0/20:4	7.19458	3.68557	4.04817	5.8237	6.86439	7.90131	4.41047	5.99833	6.79848	7.91457	6.98827	2.90711	5.04959	7.3634	5.24221	7.96345	3.63224	4.0094	4.74432	4.88031	6.1307	9.81181	10.0516	3.42807	5.63579	5.67324	5.1367	3.89555
PE P-18:0/22:5	2.01038	1.11268	1.40202	1.04626	1.84003	1.82878	1.46025	1.24247	2.39694	2.05051	2.08487	0.878238	1.66739	2.16909	1.84133	2.06778	1.48247	1.97437	2.54436	0.956139	2.23017	1.93428	1.78173	1.65179	2.27027	2.03433	2.06413	1.45358
PE P-18:0/22:6	0.558205	0.594922	0.412711	0.402342	0.447451	0.712218	0.500071	0.719297	0.82526	1.37351	0.807792	0.535451	0.528321	0.919304	0.732347	1.48546	0.69479	0.910072	0.821544	0.467268	0.729932	1.30405	0.628983	0.507647	0.941919	0.952454	0.836528	0.609784
PE P-20:0/20:4	NQ	NQ	NQ	NQ	NQ	NQ	NQ	NQ	NQ	NQ	NQ	NQ	NQ	NQ	NQ	NQ	0.0733112	0.0446229	0.0990455	0.0864126	0.101619	0.202143	0.142632	0.0615183	0.126937	0.117812	0.119624	0.109938
PI 32:1	0.472446	0.263968	0.847553	0.232342	0.694671	0.281326	1.19262	0.408853	0.421419	0.339409	0.629246	0.173051	0.48844	0.310396	0.346753	0.291238	0.558366	0.574251	0.766976	0.288425	0.663232	0.674564	0.248043	0.207793	0.406524	0.325277	0.687243	0.697332
PI 34:1	3.95046	2.72047	6.14212	1.12956	4.77724	3.22496	8.68994	2.49727	4.00606	2.6874	5.92017	2.2655	5.10834	2.2448	4.07391	2.75837	5.08163	4.03605	4.27555	3.18355	4.03852	5.94259	2.47175	3.00247	4.42549	3.34662	5.65343	7.40199
PI 34:2	5.81612	4.1521	9.03471	2.96784	9.06656	5.9847	13.822	5.0616	5.60058	4.35821	8.9976	2.66157	7.64576	4.13599	6.49585	3.88673	8.27443	7.24262	6.00925	4.35358	7.03665	7.81265	4.29238	4.76213	6.29286	7.53666	7.67007	10.0107
PI 36:1	2.58137	2.47998	3.17041	0.474913	3.06262	1.94184	3.75565	1.38683	3.00326	1.8233	3.55898	2.47267	2.94298	0.79498	2.66911	2.10728	2.66094	3.22015	2.42291	3.7136	2.20225	6.20655	1.44857	2.27914	3.04232	2.85035	2.76608	3.425
PI 36:2	27.5627	22.3753	41.0729	15.8402	48.2907	28.9478	59.1655	20.0861	27.6812	18.0199	40.0431	19.4133	37.6363	18.1143	34.7696	22.805	33.5302	29.9018	25.5267	24.9808	23.4816	36.4251	14.8168	32.7602	26.3927	37.16	28.858	26.1257
PI 36:3	3.67302	1.93232	7.11452	1.65124	7.65793	2.7968	11.8962	3.90863	4.25719	2.89728	8.30361	1.64032	6.82581	3.12622	5.77211	2.70653	5.91338	5.69635	4.13069	4.10542	5.20517	7.2568	3.09681	4.95152	5.4418	6.90153	5.95663	6.1835
PI 36:4	14.089	6.77487	17.8531	4.95078	18.7313	7.85655	25.5444	8.74618	14.6706	7.6818	20.7772	3.77177	17.046	8.58107	14.5316	7.79175	14.5705	9.34278	12.2945	4.99029	12.8907	8.34755	7.30734	4.50042	11.2372	7.46466	15.1676	9.0844
PI 38:2	NQ	NQ	NQ	NQ	NQ	NQ	NQ	NQ	NQ	NQ	NQ	NQ	NQ	NQ	NQ	NQ	0.9643	2.67848	0.600773	2.37923	0.63926	5.24847	0.529571	1.19415	0.423049	1.18283	0.970226	2.14191
PI 38:3	4.84308	2.59459	6.49556	1.245	9.87977	3.27025	5.182	1.86437	9.2953	6.3422	10.1893	6.26882	8.06719	3.13408	9.01381	4.34722	12.8176	12.8344	5.48929	10.638	5.21955	14.6323	3.9476	14.2062	5.62028	14.757	8.99636	5.46268
PI 38:4	198.84	106.487	209.868	49.5502	228.982	95.4794	232.143	77.0557	178.553	104.62	204.626	80.1699	189.063	91.4489	172.295	97.2718	211.13	126.999	169.348	96.1129	173.959	143.727	119.638	85.6329	162.472	134.141	190.71	76.4408
PI 38:5	10.4843	4.03185	13.4483	2.48562	12.5427	3.4857	18.6864	5.84169	7.92784	5.16165	12.2146	2.27647	10.6452	5.45484	7.85085	5.53199	13.5101	6.1715	11.3628	3.19226	11.187	4.91887	7.59011	4.507	9.64916	5.50914	13.3717	4.73305
PI 40:4	2.0285	1.39499	2.74136	0.694103	1.64571	1.12805	2.17548	0.446467	1.97637	1.13628	1.93023	0.890845	1.34541	0.950832	1.86358	1.04754	1.51273	1.67524	1.89533	0.773849	1.51025	1.39661	1.03558	0.720699	1.57982	0.592698	1.21123	1.2229
PI 40:5	9.18556	2.52883	8.29617	1.74622	7.895	3.72998	7.31752	1.73844	6.27313	4.79764	7.02084	4.33845	6.08169	2.43078	5.23331	3.30882	12.8872	8.52145	11.221	4.01944	8.84096	4.99708	6.86706	6.84795	7.68429	6.36283	10.6834	3.71568
PS 38:4	1.23742	0.185257	0.267808	0.993638	1.0746	0.298117	0.560777	0.321911	0.349728	0.390358	0.404256	0.267891	0.121041	0.330178	0.1322	0.363867	0.414401	0.201489	0.207147	0.239729	0.170229	0.218062	7.2611	0.352153	0.336541	0.171136	0.367592	0.399652
S1P d16:1	0.0263286	0.0265112	0.014279	0.0230057	0.0242998	0.0272496	0.0214737	0.0371183	0.0238809	0.0357523	0.0229279	0.0253594	0.0272883	0.040338	0.0258772	0.0297299	0.0305304	0.0219998	0.0317932	0.0110812	0.0174176	0.013812	0.0302682	0.00847309	0.0311824	0.0116113	0.0268338	0.0167727
S1P d17:1	0.029467	0.0325284	0.0174926	0.0202711	0.0323272	0.0323754	0.0187355	0.0331457	0.027408	0.0429302	0.0302999	0.0262415	0.0227872	0.0455121	0.0264537	0.0347555	0.0329175	0.0438646	0.0440049	0.020464	0.0336364	0.0199016	0.0407309	0.0126089	0.0492773	0.0235878	0.0348302	0.0259373
S1P d18:0	0.0651146	0.0892348	0.0259109	0.0653457	0.0419449	0.0732535	0.0431193	0.0719587	0.0554784	0.100803	0.0537287	0.0588359	0.0635395	0.19786	0.039002	0.0660664	0.0387717	0.0481449	0.0901189	0.0337018	0.0391249	0.0527326	0.114517	0.0266469	0.0643729	0.0307797	0.0350964	0.205406
S1P d18:1	0.837129	1.04544	0.35639	0.63239	0.669894	1.09728	0.548024	1.04427	0.777864	1.79495	0.94906	0.787309	0.74353	2.07491	0.581396	1.2756	0.680427	0.887041	1.20098	0.538868	0.682748	0.680007	1.25726	0.431696	1.28693	0.823976	0.725764	1.24288
S1P d18:2	0.149066	0.263269	0.0986197	0.156369	0.159597	0.249954	0.140934	0.236706	0.201391	0.37633	0.212309	0.167478	0.211531	0.448762	0.172856	0.271868	0.228969	0.290067	0.345981	0.184849	0.169944	0.171354	0.274958	0.0976661	0.325367	0.134652	0.195315	0.204004
S1P d19:1	0.0199409	0.0191091	0.00893804	0.0156167	0.01554	0.0197901	0.0145087	0.0183249	0.0166972	0.0265838	0.0184573	0.0124224	0.0127045	0.029397	0.0144868	0.0203102	0.0112268	0.0210342	0.0234433	0.0106255	0.0133025	0.0137448	0.0222124	0.0102963	0.0238193	0.0155026	0.0115567	0.0225869
SM 32:1	4.03825	3.21099	3.16518	1.63606	3.25953	2.22872	2.95045	2.29285	2.60943	3.02077	3.72508	1.7755	3.26781	2.75122	3.23994	3.38721	2.65653	2.25921	2.76175	1.71854	3.09867	2.89087	2.8417	1.12022	3.20111	1.6393	3.1766	4.69028
SM 32:2	0.279662	0.196311	0.268172	0.146993	0.221421	0.154682	0.260573	0.148847	0.152788	0.184229	0.215087	0.115436	0.240563	0.172023	0.23284	0.176255	0.239759	0.156021	0.29837	0.189196	0.297147	0.233972	0.22942	0.0584272	0.250012	0.0915561	0.229303	0.230777
SM 34:0	8.54316	7.77206	6.1051	7.11454	5.86289	5.45632	5.7264	4.30513	5.27881	10.5258	7.22557	5.99981	8.80323	8.27039	9.08321	6.06487	3.71862	5.81999	3.8034	8.88281	4.30601	11.2669	5.8909	6.5931	4.37173	6.53493	7.07851	9.62288
SM 34:1	473.522	383.859	397.513	234.251	388.439	332.688	359.067	283.935	274.719	421.172	468.385	214.595	380.748	387.473	431.941	385.05	221.421	405.458	265.839	303.946	296.849	417.094	246.105	169.121	310.078	307.896	367.613	382.411
SM 34:2	16.0206	17.1679	10.0113	8.60348	11.1102	9.87088	13.3111	9.02706	9.7089	13.7907	16.7269	7.64237	15.2754	13.0498	14.7599	12.6583	10.9726	13.3926	13.5678	17.247	14.5615	21.3165	11.6942	4.58329	15.4922	8.60537	12.1491	21.712
SM 36:1	52.3781	57.874	37.1431	25.7308	49.5743	47.0098	35.4435	31.3897	32.9373	75.736	74.5094	29.7449	56.1949	66.4857	75.4348	65.9203	34.1337	108.627	23.0565	78.5349	37.7689	113.095	34.7619	41.075	38.0885	45.301	48.5667	114.903
SM 36:2	21.8681	25.3051	18.2453	20.2463	20.6004	21.3458	17.9413	12.9779	24.2525	22.3305	30.3935	14.3787	26.9133	21.9142	31.2156	21.9451	21.6545	26.3642	22.9782	44.8038	27.1336	38.4484	30.1818	16.4536	32.2384	22.1774	28.8748	33.9956
SM 38:1	22.9213	20.5598	17.2442	12.9529	22.819	16.1143	13.596	10.8306	8.89983	23.9146	20.9564	9.0004	25.6822	22.2683	20.2973	15.6551	9.79188	25.2964	7.50223	16.0399	14.2612	26.6799	8.35637	6.3712	11.8853	9.01009	11.4252	29.587
SM 38:2	3.13149	4.2364	2.91285	3.76911	3.5708	3.17055	3.17623	2.03879	2.38221	3.19893	4.37301	2.15977	3.47965	3.0623	2.8923	2.98163	2.34073	2.80965	2.64954	4.07666	2.78499	4.98848	2.42016	1.71456	2.68879	1.50315	2.8109	2.86384
SM 39:1	11.2852	6.50797	6.77522	3.33433	7.08642	5.0881	5.27705	3.55215	3.85939	9.38429	8.58203	2.77614	7.75441	8.12438	8.50659	6.0949	3.08898	5.30175	2.28123	1.58507	3.65072	3.93744	3.31332	0.790008	3.71836	2.13671	4.14348	4.03766
SM 40:1	50.4524	45.9817	30.2816	21.3102	36.3032	25.7225	25.4805	15.6837	17.9169	47.7835	61.0639	13.4473	40.7467	46.9746	49.7853	32.9526	11.3188	33.8393	10.2761	11.9736	19.6399	33.0196	15.9064	4.53032	20.1317	13.5823	20.2325	46.7446
SM 40:2	15.1233	14.2612	8.90855	9.62141	12.0995	9.27626	12.1946	6.9528	8.53233	11.4422	13.6872	5.91823	14.7189	15.6682	12.4805	9.59571	7.39229	6.29767	7.7799	8.64693	10.8299	11.0628	9.4413	2.29568	9.63579	3.99588	9.88418	9.19005
SM 41:1	34.993	25.0484	20.7776	11.9653	22.9692	18.294	14.5786	12.2731	14.8843	41.0115	25.9743	7.88511	25.4084	25.8465	29.5056	20.7598	9.90521	28.1825	7.02065	9.93043	17.2162	22.3383	12.2416	3.32586	14.5373	16.0671	16.9838	23.2394
SM 41:2	12.2711	11.7268	6.93565	7.08691	9.78155	8.7649	7.09097	4.40462	7.32919	10.8368	10.6871	4.31688	10.1362	8.66721	9.86132	7.34606	9.01048	6.41654	8.76191	6.08757	10.8007	9.77956	8.67699	1.80286	10.1654	5.06273	8.61966	8.13437
SM 42:1	23.5437	18.6081	12.2513	11.3063	17.209	18.255	10.8659	9.51573	10.3867	26.7624	30.1734	9.126	19.9621	22.2882	22.8198	15.7235	8.58087	20.4498	5.77391	7.16224	12.4379	17.5451	8.82054	3.41523	12.3473	9.10972	13.4041	17.4014
SM 42:2	42.3399	56.435	31.5471	21.6456	47.2151	34.0516	29.4544	23.4586	24.9259	77.0942	65.3385	23.3023	57.608	57.5693	46.2858	44.773	27.5418	41.0722	34.7736	27.2481	47.2819	65.698	47.912	14.5487	57.2516	28.8633	38.9563	86.1915
SM 42:3	16.2401	16.9138	13.2644	12.1237	19.593	17.3752	14.1605	9.85118	12.6247	21.18	17.916	11.4624	22.0571	15.9945	17.315	20.3639	18.4527	14.8985	23.5596	18.6745	22.1859	20.3852	27.5538	7.79713	27.1168	15.7084	27.2311	24.7606
SM 43:1	1.7506	1.51629	1.1634	0.690872	1.27949	1.33074	0.874485	0.734951	0.903035	2.44099	1.88365	0.851044	1.47452	1.42205	1.78254	1.39564	0.784729	1.46586	0.694028	0.468521	1.1754	1.32554	0.734634	0.309484	0.973838	0.943472	0.990053	1.36397
SM 43:2	1.81288	1.59064	0.988387	0.868696	1.29845	1.21213	0.945097	0.604994	1.06771	1.63842	1.65082	0.68605	1.28633	1.28084	1.48511	1.28629	0.901416	1.40441	0.945328	0.685009	1.57051	1.51211	0.847378	0.336987	1.24009	0.696796	1.06653	1.71812
SM 44:1	0.276347	0.259927	0.147368	0.104207	0.187245	0.158418	0.147967	0.119304	0.120663	0.296902	0.258754	0.108115	0.182577	0.228757	0.241501	0.251466	0.104264	0.255713	0.0906288	0.100516	0.153286	0.319164	0.117313	0.0583534	0.152954	0.140172	0.155284	0.314959
TG 46:1	53.0093	18.7551	69.6499	33.7775	19.8425	38.7118	29.3199	8.95224	22.6813	11.4929	21.0196	8.33763	15.8235	14.6295	15.6533	7.20066	NQ	NQ	NQ	NQ	NQ	NQ	NQ	NQ	NQ	NQ	NQ	NQ
TG 46:2	51.6143	18.319	72.7686	31.1435	19.1529	30.4244	28.6048	7.83321	27.9577	13.8905	33.6196	9.99809	19.4183	21.5839	13.3562	13.5012	16.3658	26.2807	16.2066	24.4612	2.21013	7.74713	7.77067	7.9818	5.40805	16.5035	3.33533	27.7594
TG 48:0	31.3522	22.2735	36.0378	36.6827	10.1877	49.5578	17.735	11.6494	8.57419	2.80473	5.40838	1.49441	6.54446	3.3655	2.41548	3.10528	NQ	NQ	NQ	NQ	NQ	NQ	NQ	NQ	NQ	NQ	NQ	NQ
TG 48:1	97.6488	63.3894	152.468	105.361	44.199	136.826	62.6922	35.2925	41.0389	42.2423	43.5594	15.8627	18.7731	76.3903	24.8653	36.9034	38.7357	76.2253	31.1666	57.403	24.7957	55.1308	10.4067	24.4298	11.2344	41.6251	12.0566	129.837
TG 48:2	115.435	61.0632	174.991	110.397	54.8569	126.258	67.4597	31.5624	82.8106	38.4367	93.2579	15.5801	44.2443	66.3011	36.2322	32.1779	18.7545	83.0514	43.8826	72.9796	4.05872	55.8514	16.6946	3.0116	19.3316	10.3477	12.7731	106.574
TG 48:3	106.716	38.3826	162.17	68.9495	45.1394	72.3066	59.1166	14.8343	55.3292	21.1972	63.7311	15.1914	57.1488	39.6365	38.6003	18.3842	41.9636	87.223	42.6359	47.8839	21.6238	29.6193	23.3669	2.19026	23.1262	34.2968	9.6848	64.1328
TG 50:0	30.9337	22.6225	31.0133	49.969	12.1312	63.9635	19.642	9.35395	10.333	4.26228	7.16244	1.97489	5.83778	15.4582	4.59415	3.42031	6.22999	26.5461	3.61533	15.6344	0.69237	17.9445	0.623301	7.96074	0.570684	8.00258	1.46507	50.6146
TG 50:1	147.868	98.2827	246.027	154.555	49.8414	215.251	89.39	39.5965	49.8329	18.99	45.6058	11.4819	25.8706	50.4465	25.3389	12.9387	23.8547	118.699	24.9084	60.8644	0.296048	100.172	9.08866	31.5903	8.36605	40.1595	7.56007	242.07
TG 50:2	NQ	NQ	NQ	NQ	NQ	NQ	NQ	NQ	NQ	NQ	NQ	NQ	NQ	NQ	NQ	NQ	58.4263	309.073	105.967	184.036	87.3136	255.475	46.1298	79.818	52.8854	139.532	52.1299	364.677
TG 50:3	NQ	NQ	NQ	NQ	NQ	NQ	NQ	NQ	NQ	NQ	NQ	NQ	NQ	NQ	NQ	NQ	46.4828	305.28	123.919	180.286	6.71905	187.733	53.5435	5.3914	69.3187	133.083	55.8358	323.808
TG 50:4	173.327	50.0137	287.263	105.361	61.7532	134.601	96.0645	21.6633	51.665	24.394	85.0723	10.3514	80.1927	4.36001	54.4667	27.9025	98.776	216.541	4.38826	89.4217	33.834	91.8846	46.4043	2.56934	52.2878	77.3876	25.2002	191.77
TG 51:0	3.36539	2.10523	2.99391	5.69414	1.96544	8.67679	1.84263	0.628379	1.45102	0.920957	0.836106	0.116586	1.07845	2.15839	0.798056	0.43654	1.41708	4.39907	0.653253	2.08554	0.230221	2.07551	0.140037	1.0488	0.15776	1.59172	0	7.19922
TG 51:1	15.1007	10.0609	34.9982	20.5686	7.67996	35.2077	7.91399	3.3284	6.99859	3.69905	5.90536	2.12327	4.48588	5.69324	3.07856	2.47523	3.29253	21.5403	3.1416	10.3268	0.173604	13.1161	0.573876	4.48582	0.642393	6.77141	1.10189	48.414
TG 51:2	23.2962	15.2367	54.7497	32.383	16.4884	54.8974	14.8507	6.68549	18.6873	9.7043	15.2604	7.77237	9.89351	11.2784	13.072	6.03055	11.2979	43.9907	8.12826	21.6343	3.26744	29.4391	4.22856	9.91934	6.90199	14.8619	4.47181	78.9085
TG 51:3	29.0854	18.0282	53.3636	29.2454	21.1904	50.7815	15.8995	6.91503	16.269	10.3893	20.4349	8.93822	17.4212	15.1339	11.959	7.60569	2.80834	62.573	14.0624	27.4034	10.4708	29.1508	5.10722	0.850831	8.36605	21.3695	8.94362	75.136
TG 52:1	146.822	99.155	237.018	159.978	52.6626	239.168	83.669	35.5794	57.5277	21.1211	46.1905	12.1885	34.1049	10.3055	24.3916	19.8918	26.8244	190.753	17.4782	82.2103	0.378586	135.124	4.17365	29.6948	6.42393	47.1947	7.80713	278.852
TG 52:2	318.753	228.26	433.146	330.028	222.876	510.596	205.001	103.295	142.537	83.3428	181.838	56.173	125.359	154.222	100.408	65.2559	136.543	462.661	120.927	239.708	1.98843	378.348	52.7197	113.304	58.2636	180.278	71.4007	506.146
TG 52:3	470.807	348.933	599.475	457.081	360.488	700.818	266.978	165.272	381.075	227.195	339.12	138.489	293.118	321.416	298.383	158.414	310.854	260.91	264.293	392.302	8.69725	522.481	151.569	216.92	201.383	357.624	211.731	267.22
TG 52:4	484.756	337.301	616.801	367.601	344.815	584.015	283.664	128.545	230.111	143.091	265.741	80.55	230.439	17.1158	151.086	113.41	55.5211	621.938	259.306	360.571	18.179	446.811	143.881	12.5308	174.791	34.883	185.049	386.683
TG 52:5	NQ	NQ	NQ	NQ	NQ	NQ	NQ	NQ	NQ	NQ	NQ	NQ	NQ	NQ	NQ	NQ	215.306	466.453	185.254	175.959	5.66174	204.308	93.6324	3.41175	100.99	3.13654	117.601	468.421
TG 53:2	5.02194	2.68097	13.4102	4.53207	4.8901	9.28861	2.20972	0.565254	2.39271	0.932374	4.03436	0.703046	2.88817	1.98182	1.69321	0.967588	2.41452	16.269	1.47605	5.07684	1.1494	9.33259	0.587605	2.42192	0.481048	4.33839	0.731301	24.3642
TG 54:1	NQ	NQ	NQ	NQ	NQ	NQ	NQ	NQ	NQ	NQ	NQ	NQ	NQ	NQ	NQ	NQ	4.51916	53.4715	3.54053	17.3651	0.508192	40.7175	0.373431	5.22292	0.869472	8.17846	1.19578	121.978
TG 54:2	149.263	103.807	254.69	123.179	72.7245	206.352	84.1458	29.8408	105.529	25.8781	74.2555	15.8627	57.4561	60.5357	41.4421	6.21057	20.7881	269.254	20.6198	94.037	1.83836	201.425	9.03375	37.6977	11.6228	55.4025	13.2672	377.252
TG 54:3	242.727	181.154	395.03	220.793	165.198	338.729	141.355	66.8549	127.88	48.7118	133.602	31.4428	127.202	82.1556	89.7517	13.0962	79.4081	375.059	71.8079	186.92	2.81041	294.031	36.794	97.9298	37.0497	128.393	38.0474	518.721
TG 54:4	373.158	337.301	530.171	364.115	305.004	526.726	269.362	123.093	253.928	123.302	292.345	71.3645	245.187	217.28	193.475	92.4834	42.6092	629.522	70.0626	320.187	39.905	436.001	117.246	186.382	117.722	267.046	159.602	550.159
TG 54:5	322.938	311.132	70.6895	303.688	247.64	437.177	171.867	99.8519	163.056	78.3956	187.393	45.2211	180.664	215.839	121.721	73.1317	20.659	496.792	19.7222	259.323	12.756	351.684	89.7883	10.9934	105.771	29.6066	110.683	446.415
TG 54:6	NQ	NQ	NQ	NQ	NQ	NQ	NQ	NQ	NQ	NQ	NQ	NQ	NQ	NQ	NQ	NQ	194.001	322.725	139.128	143.652	23.8748	179.806	60.6826	3.09584	50.7939	8.03189	88.942	383.539
TG 55:0	230.521	26.2572	39.8495	197.165	187.767	311.474	96.5412	53.6561	118.353	68.501	135.063	42.748	134.884	14.4493	90.2254	51.3047	20.6913	383.023	30.668	137.306	29.673	246.107	93.6324	10.2352	109.356	64.4897	130.201	383.539
TG 55:1	132.523	5.14676	228.355	92.1909	96.5481	216.92	65.0759	29.5539	52.0314	26.487	80.6871	30.3829	74.0477	46.4828	36.7059	29.0276	11.9435	174.446	153.34	69.2297	7.33298	92.2449	77.9813	45.2794	85.1544	99.3727	117.601	280.424
TG 56:5	NQ	NQ	NQ	NQ	NQ	NQ	NQ	NQ	NQ	NQ	NQ	NQ	NQ	NQ	NQ	NQ	26.5017	71.6745	22.0909	17.8555	18.6906	42.8795	8.31983	30.7478	19.9889	30.486	17.0472	88.3398
TG 56:6	223.197	139.573	384.634	207.236	194.35	307.025	98.6866	56.2385	98.933	75.7316	112.845	34.4811	116.448	10.0893	87.8572	46.5792	145.259	296.937	21.692	104.133	25.9894	207.911	70.0184	26.7464	77.6848	52.7643	103.272	355.245
TG 57:1	NQ	NQ	NQ	NQ	NQ	NQ	NQ	NQ	NQ	NQ	NQ	NQ	NQ	NQ	NQ	NQ	3.48621	72.433	4.06413	0	3.05598	57.2928	14.1959	25.904	17.7779	3.81075	22.0626	88.0254
TG 57:3	NQ	NQ	NQ	NQ	NQ	NQ	NQ	NQ	NQ	NQ	NQ	NQ	NQ	NQ	NQ	NQ	8.48957	7.7363	9.59932	1.23171	6.10513	2.18001	3.62448	1.55845	3.61533	1.67087	7.14007	9.17979

## Sheet: Table S3
Supplementary Table S3: Individual and average log2-fold changes, P values and FDR-adjusted P values from paired two-tailed t-tests of plasma lipid abundances after vs. before treatment. NQ indicates that the species was not quantified because it did not meet the quality control criteria
	Prednisolone (3 d)												Tetracosactide (25 w)
	Log2FC										Paired t-test		Log2FC								Paired t-test
Lipid Species	P1	P2	P3	P4	P5	P6	P7	P8	MeanFC.P	SD.P	P_value.P	FDR.P	T1	T2	T3	T4	T5	T6	MeanFC.T	SD.T	P_value.T	FDR.T
CE 16:0	0.591344	0.957605	-1.60293	0.00839553	0.504056	0.58637	-0.140609	0.142482	0.13084	0.787144	0.652548	0.771764	-2.64844	-0.601473	-0.234368	1.01147	0.446849	-1.12822	-0.525697	1.28595	0.362625	0.46917
CE 16:1	-0.0277545	0.784817	-1.11392	0.811347	0.51197	0.304632	-0.245241	0.056869	0.13534	0.63105	0.563261	0.730103	-1.48183	0.129191	-0.182901	0.652493	-0.252449	-0.836859	-0.328725	0.746646	0.330095	0.439505
CE 17:0	0.848211	0.180058	-1.24815	0.103152	0.552099	0.669436	0.0221328	0.123188	0.156265	0.642949	0.513933	0.683392	-2.83043	-0.727686	-0.334662	0.790322	0.0347808	-1.16816	-0.705972	1.23716	0.221032	0.3414
CE 17:1	0.405919	-0.0239687	-0.345542	0.184765	0.516521	-0.0619761	0.240801	0.345774	0.157787	0.284828	0.161129	0.349549	-1.80468	-0.016381	0.154523	0.778652	-0.565781	-0.688102	-0.356961	0.885028	0.368539	0.46956
CE 18:0	1.23302	0.453181	-1.25494	-0.434426	0.912144	0.551577	0.103517	-0.0178239	0.193281	0.787193	0.509773	0.683392	-3.53533	-0.595439	0.281985	0.270783	-0.34122	0.051698	-0.644586	1.45822	0.328345	0.439505
CE 18:1	-0.00186072	0.198026	-0.58798	0.0470587	0.556954	-0.520293	0.124696	-0.0185559	-0.0252443	0.373946	0.853991	0.897786	-2.05556	-0.0895027	0.36474	0.564853	-0.432376	-0.112778	-0.293438	0.934716	0.476643	0.575179
CE 18:2	-0.26057	0.835749	-0.559848	0.278211	0.354471	-0.554862	-0.0815692	0.243757	0.0319173	0.485305	0.857706	0.897854	-1.5079	-0.0561864	-0.0696974	0.397731	-0.0726777	-1.47054	-0.463213	0.814906	0.222567	0.3414
CE 18:3	-0.0486173	1.43919	-0.861531	0.962726	0.773769	0.314866	0.602275	0.912109	0.511849	0.71107	0.0811926	0.22442	-2.48842	-0.651756	-0.769147	0.746789	-0.438921	-2.83877	-1.07337	1.34943	0.108895	0.202464
CE 20:1	1.28936	0.236775	-0.481147	-0.026343	0.735629	-0.297173	0.252789	0.376875	0.260845	0.56591	0.233568	0.420346	-2.654	-0.357123	1.05823	1.39216	0.0797091	1.77251	0.215248	1.6186	0.75781	0.821448
CE 20:2	0.357029	-0.0718684	-0.107389	0.301224	0.885849	-0.490479	0.0731487	0.107648	0.131895	0.403196	0.385624	0.589215	-1.72352	-0.0232673	0.505706	0.795997	0.225616	0.513882	0.0490696	0.912242	0.900313	0.922362
CE 20:3	-0.0957481	0.171194	-0.736537	0.00966615	0.461643	-0.714555	-0.0739805	0.143647	-0.104334	0.421525	0.506471	0.683392	-1.29227	0.664336	0.762134	1.59206	0.694283	-0.0458012	0.39579	0.976836	0.366537	0.46956
CE 20:4	-0.56431	0.393123	-0.895793	0.175029	0.298195	-0.769346	0.0290097	-0.131914	-0.183251	0.498065	0.332641	0.53827	-2.19524	-1.27414	-0.984824	-0.201402	-0.548558	-1.81644	-1.1701	0.75346	0.0125771	0.0384983
CE 20:5	1.08187	0.0854665	-1.11622	1.62446	2.84806	2.48879	1.8627	2.99732	1.48405	1.42439	0.0215016	0.0873304	-1.79869	-0.669598	0.426811	0.179312	0.0994869	-0.624867	-0.397923	0.818321	0.287066	0.402534
CE 22:4	0.18575	0.380736	-0.160767	0.468147	1.4434	-0.697999	0.518595	0.587587	0.340681	0.618844	0.163407	0.349549	-2.81194	-1.72838	-1.4604	-0.543418	-1.0316	-0.421671	-1.3329	0.8837	0.014078	0.0418163
CE 22:5	-0.364682	0.385056	-0.974539	0.32433	0.874989	-0.679744	-0.103404	0.00155983	-0.0670543	0.602205	0.761988	0.82942	-2.0426	-1.97057	-1.47506	-0.259231	-1.12248	-1.31849	-1.36474	0.65141	0.00367049	0.0200281
CE 22:6	-0.153561	1.16008	-0.681499	1.04933	2.06906	-0.127015	0.19799	0.463865	0.497281	0.887057	0.156849	0.344507	-2.14293	-1.91019	-0.734843	0.218745	-0.484415	-1.93878	-1.1654	0.966785	0.0317854	0.0767129
CE 24:4	1.67078	1.68288	1.342	2.44589	1.7634	0.661037	1.08098	1.37064	1.5022	0.527499	8.72638e-05	0.00656971	NQ	NQ	NQ	NQ	NQ	NQ	NQ	NQ	NQ	NQ
Cer d16:1/24:0	-0.852959	-0.626741	-0.688007	0.0357711	1.46949	-0.496641	-0.184326	-0.0475135	-0.173866	0.736344	0.525628	0.695185	1.62512	0.920759	1.5949	-0.896542	-0.402914	-0.0850279	0.459382	1.07142	0.341693	0.446692
Cer d18:1/16:0	0.388824	0.0095881	0.706041	0.205133	1.58363	-0.928004	0.821013	0.603701	0.423741	0.723384	0.141524	0.32236	1.03762	0.372996	0.884691	-1.23653	-0.0842441	2.17031	0.524141	1.1486	0.314474	0.428984
Cer d18:1/18:0	0.65958	0.258763	1.15401	0.130467	1.55204	-1.45374	1.1843	-0.083124	0.425287	0.951351	0.246555	0.43003	2.43247	1.86082	1.4228	0.359062	1.20029	3.0241	1.71659	0.942191	0.00662356	0.0296878
Cer d18:1/20:0	-0.563352	-1.49249	-0.085425	0.229824	1.70516	-2.17577	0.322482	-0.496049	-0.319452	1.18202	0.469602	0.656375	1.61205	1.50657	1.3138	-0.182589	0.206388	3.0864	1.2571	1.15883	0.0450347	0.102761
Cer d18:1/22:0	-0.0330011	-1.62561	0.0401393	-0.40188	1.395	-2.15273	-0.436024	-0.791273	-0.500673	1.08219	0.232005	0.420346	1.40256	1.10699	0.796345	-1.27816	0.262381	1.87931	0.694905	1.1103	0.185835	0.304867
Cer d18:1/23:0	-0.179328	-1.39144	0.440695	-0.0675042	1.39063	-1.49198	0.0279398	-0.205315	-0.184537	0.933303	0.593424	0.748628	1.31599	0.743683	1.04417	-1.03042	0.734636	1.5144	0.72041	0.911716	0.110706	0.203991
Cer d18:1/24:0	0.00464287	-1.34812	0.183766	-0.215518	1.38437	-1.33581	0.27945	-0.339545	-0.173345	0.890549	0.599062	0.751121	1.32554	0.537583	1.31125	-0.626923	0.383727	1.96367	0.815807	0.913066	0.0802409	0.162423
Cer d18:1/24:1	0.114372	-1.2779	0.351554	0.319357	2.16016	-0.677019	0.590506	0.561743	0.267847	1.00617	0.47604	0.656885	1.2358	0.586978	0.722378	-0.672438	0.182844	2.15852	0.702347	0.956937	0.132129	0.233214
Cer d18:1/25:0	-0.696896	-2.07384	-0.00334664	-0.609339	1.1913	-1.93674	-0.306276	-0.290109	-0.590655	1.04982	0.15556	0.344507	1.28801	0.197313	0.738677	-0.561243	0.081146	1.69064	0.572424	0.83155	0.15257	0.260511
Cer d18:1/25:1	0.00671282	-1.19843	1.04528	0.393622	1.2588	-1.22436	1.08303	-0.252264	0.139048	0.989183	0.70278	0.800388	1.46967	0.514775	0.878454	0.408429	0.621862	2.3788	1.04533	0.755315	0.019461	0.0530947
Cer d18:2/16:0	-0.0137575	1.5602	-0.684432	-0.275772	1.46092	-0.611294	0.739655	-0.918098	0.157177	0.976819	0.662807	0.776431	0.346753	0.309971	-0.0141821	-1.87114	-1.15056	1.21571	-0.19391	1.12195	0.689631	0.772756
Cer d18:2/18:0	1.38183	2.41007	1.49981	1.42321	1.96672	-0.0299841	1.89896	0.933959	1.43557	0.741923	0.00093305	0.0157463	NQ	NQ	NQ	NQ	NQ	NQ	NQ	NQ	NQ	NQ
Cer d18:2/22:0	0.284232	-0.647037	0.0893032	-1.20676	1.38885	-2.77923	0.119704	-0.478959	-0.403737	1.22803	0.383373	0.589215	0.264451	1.00487	0.243969	-1.99499	-0.738914	0.815139	-0.0675789	1.1227	0.888543	0.914034
Cer d18:2/23:0	-0.0157955	0.247439	0.908113	0.100881	1.76792	-1.41309	0.921739	0.189168	0.338297	0.924934	0.335311	0.53827	0.453772	0.306078	0.554505	-2.63608	-0.353637	0.372325	-0.217172	1.22774	0.682862	0.768603
Cer d18:2/24:0	0.866733	-0.330522	1.2465	-0.276866	1.73885	-1.3669	0.634935	-0.251548	0.282648	1.0149	0.456706	0.649421	0.163556	1.28032	1.3369	-1.67526	-0.571592	1.4336	0.32792	1.26463	0.553254	0.650974
Cer d18:2/24:1	0.930388	1.07482	0.998261	0.433579	2.4233	0.148829	1.00407	0.0136886	0.878367	0.749861	0.0128858	0.0660395	-0.193366	0.641249	-0.282362	-3.05605	-1.746	1.31009	-0.554406	1.59928	0.434564	0.531034
DG 16:0_20:4	-0.499332	-0.975087	2.22324	-0.749645	0.270134	-1.06194	0.493436	-0.839902	-0.142388	1.11434	0.728456	0.811315	-0.681639	-0.0896767	0.502602	0.826352	0.686556	1.61615	0.476723	0.790928	0.199867	0.31808
DG 18:0_18:2	0.971276	-0.571464	2.22772	-0.472007	0.454538	-1.63024	1.05273	-0.133856	0.237337	1.19495	0.591794	0.748628	1.37311	2.05821	3.05796	1.05293	1.54857	3.75907	2.14164	1.05739	0.00424368	0.0217381
DG 18:0_20:4	0.129932	-0.855895	1.57242	-0.283271	0.497949	-1.12527	0.598481	0	0.0667939	0.85681	0.831779	0.88464	-0.571323	0.143128	0.724569	-0.236974	0.282213	1.63655	0.329694	0.778948	0.347363	0.451752
DG 18:1_18:2	NQ	NQ	NQ	NQ	NQ	NQ	NQ	NQ	NQ	NQ	NQ	NQ	0.145183	1.02972	1.55864	0.251507	1.3685	3.29221	1.27429	1.1439	0.0413435	0.0960854
DG 18:1_20:4	-1.02377	-1.78931	0.972055	-0.929927	-0.0705012	-2.4443	-0.724012	-1.15142	-0.895149	1.03362	0.0441392	0.146733	-1.33554	-0.885394	0.131593	-0.502937	-0.481757	1.81109	-0.210491	1.1031	0.659871	0.752853
DG 18:2_18:2	1.30033	-0.82398	1.14043	0.0418561	0.129436	-1.04987	1.23968	0.0954057	0.259159	0.910235	0.447133	0.649421	NQ	NQ	NQ	NQ	NQ	NQ	NQ	NQ	NQ	NQ
DG 18:2_20:4	-0.891037	-1.21162	1.41633	-0.873362	0.270995	-1.58703	-0.113325	-1.22373	-0.526597	0.993892	0.177653	0.365016	-2.02594	-1.05353	-0.332714	-0.268798	0.17541	0.331517	-0.52901	0.878509	0.200226	0.31808
GM3 d18:1/16:0	-0.40652	-0.325577	-0.598931	-0.569962	0.478599	-1.64476	0.207396	-0.364505	-0.403033	0.62855	0.112617	0.279836	-0.0605927	-0.652781	0.447574	-1.41303	-0.884844	0.236663	-0.387836	0.715994	0.24193	0.360944
GM3 d18:1/18:0	-0.204573	0.0821603	-0.837182	-0.935839	0.0428149	-1.50417	-0.179154	-0.99714	-0.566635	0.579088	0.0277899	0.107497	-0.992664	-1.33895	-0.9703	-1.45697	-1.4232	-0.658012	-1.14002	0.317197	0.000313889	0.00656552
GM3 d18:1/22:0	0.352248	0.439704	0.0204854	-0.701964	0.506432	-0.410112	0.44114	0.303056	0.118874	0.448594	0.477977	0.656885	-0.0237135	-0.958419	0.620219	-0.182098	0.172069	-1.31822	-0.281694	0.725005	0.384942	0.483102
GM3 d18:1/24:0	NQ	NQ	NQ	NQ	NQ	NQ	NQ	NQ	NQ	NQ	NQ	NQ	-0.206086	-0.379683	0.816955	-1.45227	-0.322133	0.0670583	-0.246026	0.735965	0.450127	0.545807
GM3 d18:1/24:1	-0.245494	0.00845569	0.0284079	-0.863553	0.437838	-0.540106	0.406308	-0.102828	-0.108871	0.442577	0.509002	0.683392	-0.138654	-1.21321	-0.1321	-1.30824	-1.0818	-0.472929	-0.724489	0.541238	0.021983	0.0574763
GM3 d18:2/16:0	0.00218353	0.549489	-0.651608	-0.888126	-0.0376924	-0.830157	-0.29483	-0.290771	-0.305189	0.482883	0.116987	0.287788	-0.797961	-0.529552	0.00482577	-1.5634	-1.06052	0.974175	-0.495406	0.890233	0.231019	0.35143
GM3 d18:2/18:0	-0.662219	0.121087	-0.915185	-1.07813	-0.269672	-1.25799	-0.40894	-0.825713	-0.662096	0.455202	0.00449343	0.0368462	-1.88144	-1.88094	-1.32562	-2.86013	-2.19553	-1.3728	-1.91941	0.568416	0.000421407	0.00755523
GM3 d18:2/20:0	-0.131045	-0.242468	-0.105135	-0.640642	1.11385	-1.66706	-0.0546995	-0.276623	-0.250477	0.764834	0.385119	0.589215	NQ	NQ	NQ	NQ	NQ	NQ	NQ	NQ	NQ	NQ
GM3 d18:2/24:1	0.0685484	1.9136	0.175066	-0.59293	-0.364642	-0.239034	0.969691	-0.107262	0.227879	0.82594	0.460741	0.651393	-0.613678	-1.50255	-0.35053	-0.982581	-2.11939	-0.242313	-0.968507	0.727336	0.0224036	0.0579721
Hex1Cer d18:1/16:0	1.19403	1.24989	0.797103	0.996012	1.20417	1.01048	0.908903	0.431806	0.97405	0.26961	1.85488e-05	0.00456302	0.165225	0.732586	1.2253	1.25823	0.384231	-0.0872554	0.613053	0.556548	0.0428773	0.0987357
Hex1Cer d18:1/16:1	0.423666	0.967593	1.18715	0.403355	1.01574	0.205452	1.40125	0.700039	0.788031	0.422122	0.00114781	0.0166095	-0.217602	0.676218	1.44831	1.58477	1.71486	0.255031	0.910267	0.793478	0.0375473	0.0889091
Hex1Cer d18:1/18:0	2.04395	2.07626	1.09517	0.71335	1.08997	1.13295	1.00992	0.0122408	1.14673	0.672808	0.00191983	0.0224894	1.34946	1.86773	2.44472	2.44957	1.69118	1.16422	1.82782	0.53974	0.000415752	0.00755523
Hex1Cer d18:1/20:0	1.1582	1.22735	0.707639	0.927275	1.6136	0.129411	1.17041	0.396786	0.916334	0.483856	0.00105675	0.0162475	0.068159	1.54003	1.17879	0.751518	0.76118	1.31893	0.936433	0.52691	0.00733653	0.0312114
Hex1Cer d18:1/22:0	1.45812	1.76092	1.08004	0.642649	1.54396	0.175306	0.880087	0.693411	1.02931	0.534587	0.000960141	0.0157463	0.416184	1.13892	1.82642	0.35061	0.781288	1.38809	0.983585	0.57648	0.00866084	0.0326035
Hex1Cer d18:1/23:0	1.53055	1.41844	0.931717	0.680735	1.41232	1.04346	1.34273	0.633566	1.12419	0.351206	4.10393e-05	0.00504783	0.897443	1.11206	1.40878	1.0342	0.608328	0.524573	0.930898	0.329281	0.000963393	0.0105508
Hex1Cer d18:1/24:0	1.10641	1.22206	1.26239	0.293284	1.58847	0.6	0.709872	0.845015	0.953437	0.418513	0.000352398	0.00866899	-0.324144	1.26898	1.3026	-0.0558925	0.419357	1.05671	0.611268	0.702263	0.0861748	0.170314
Hex1Cer d18:1/24:1	1.73313	1.15729	1.22522	0.599217	1.61612	-0.22552	1.51406	0.702527	1.04026	0.654092	0.00280411	0.0275925	0.169729	0.632582	0.977288	0.315609	-0.340496	0.968056	0.453795	0.51013	0.0812167	0.163083
Hex1Cer d18:1/25:0	0.292928	0.434003	0.963194	0.773144	1.08867	1.1911	1.22373	0.560567	0.815917	0.356485	0.000342526	0.00866899	0.746516	1.13061	1.06542	0.245243	0.654025	0.190969	0.672129	0.396102	0.0088546	0.0326476
Hex1Cer d18:2/16:0	0.903553	0.684931	1.46469	2.00749	0.642566	0.66694	0.645122	-0.410338	0.825618	0.702032	0.0126543	0.0660395	NQ	NQ	NQ	NQ	NQ	NQ	NQ	NQ	NQ	NQ
Hex1Cer d18:2/24:0	NQ	NQ	NQ	NQ	NQ	NQ	NQ	NQ	NQ	NQ	NQ	NQ	-0.220529	2.35573	2.52009	-0.99278	-0.335552	1.49902	0.804331	1.5108	0.249011	0.365507
Hex2Cer d18:1/16:0	0.358789	0.0245798	-0.028278	-0.0180161	0.375533	-0.135237	1.16163	0.515497	0.281812	0.425867	0.103423	0.265023	0.358177	-0.188935	0.455376	-0.0879073	-0.104257	0.916288	0.22479	0.43043	0.256963	0.371635
Hex2Cer d18:1/18:0	0.120508	-0.505404	-0.337462	-0.255042	0.360665	-0.457989	0.807695	0.155863	-0.0138957	0.457296	0.933916	0.941571	0.109642	0.282055	0.382023	0.368116	0.226879	1.31034	0.446509	0.434802	0.0534716	0.115701
Hex2Cer d18:1/20:0	0.498438	-0.469803	-0.377955	-0.67612	0.0820869	-0.345782	0.389518	0.161215	-0.0923002	0.431775	0.5645	0.730103	0.366525	-0.186927	0.134063	-1.55281	-0.516532	1.53417	-0.0369169	1.02086	0.932854	0.943727
Hex2Cer d18:1/22:0	0.366059	0.148472	0.207954	-0.67632	0.615275	-1.22164	0.512249	0.145724	0.0122216	0.633596	0.958015	0.958015	0.857251	-0.640254	0.919064	-1.17452	-0.288279	1.71851	0.231962	1.10295	0.628405	0.726865
Hex2Cer d18:1/23:0	NQ	NQ	NQ	NQ	NQ	NQ	NQ	NQ	NQ	NQ	NQ	NQ	0.904663	-1.5932	0.397593	-0.713607	-0.449833	0.797185	-0.109533	0.978763	0.794955	0.841915
Hex2Cer d18:1/24:0	-0.233229	0.19591	-0.219984	0.0346552	0.828601	-0.729815	0.563013	0.154249	0.074175	0.48673	0.679404	0.788365	0.620027	0.34458	1.06104	-0.893491	-1.31235	2.15786	0.329611	1.27703	0.555014	0.650974
Hex2Cer d18:1/24:1	0.28631	0.374313	-0.337723	0.429948	1.2168	-0.737022	0.655798	0.283088	0.271438	0.593485	0.236844	0.420346	0.199605	-0.26763	1.0852	-0.560124	-0.813575	2.3379	0.330229	1.18964	0.526738	0.623638
Hex2Cer d18:2/16:0	0.264417	0.995378	-0.604697	0.143284	0.156176	0.509333	0.557927	0.375236	0.299632	0.457406	0.106328	0.269657	-0.463578	0.883754	0.429445	-0.748657	-0.80315	4.09156	0.564895	1.85538	0.489354	0.584895
Hex2Cer d18:2/22:0	0.459013	2.57835	-1.69724	-0.864159	-1.63505	-2.16447	0.12233	-0.498873	-0.462513	1.53049	0.420978	0.627641	NQ	NQ	NQ	NQ	NQ	NQ	NQ	NQ	NQ	NQ
Hex2Cer d18:2/24:1	NQ	NQ	NQ	NQ	NQ	NQ	NQ	NQ	NQ	NQ	NQ	NQ	-1.46564	-1.7129	-0.271072	-1.38762	-0.364803	1.57196	-0.605013	1.22385	0.280037	0.394883
LPC 14:0	-0.48437	-0.74777	-0.712722	0.321135	0.0162424	-0.351544	0.0748236	0.634143	-0.156258	0.498731	0.404936	0.611131	-0.12066	0.173878	0.52299	0.294989	0.151897	0.654742	0.279639	0.278532	0.057283	0.120824
LPC 15:0	-0.471873	-0.442205	-0.602627	0.258459	0.279648	0.0287325	0.25763	0.859404	0.0208963	0.496941	0.908668	0.923688	-0.0251389	0.136428	0.553464	0.658569	0.761366	-0.151538	0.322192	0.384468	0.0953121	0.183778
LPC 16:0	0.0267726	-0.272524	-0.353496	0.623953	0.438455	-0.378158	0.317779	0.831826	0.154326	0.467042	0.381102	0.589215	0.353404	0.524171	0.962965	0.109205	0.364815	0.913037	0.537933	0.337453	0.0113551	0.0360778
LPC 16:1	-0.748489	-1.1011	-0.786132	0.574106	0.384303	-0.332824	-0.0383536	0.566249	-0.18528	0.657507	0.451616	0.649421	-0.0498296	0.354275	0.626408	-0.102929	0.0685588	0.412522	0.218168	0.28992	0.124623	0.221847
LPC 17:0	-0.835819	-0.993238	-1.02103	-0.399164	0.038794	-0.451969	-0.132258	0.215505	-0.447398	0.471374	0.0313316	0.115038	0.126514	-0.40092	0.424666	-0.205924	0.380123	-0.426072	-0.0169354	0.380473	0.917419	0.936066
LPC 17:1	-0.275611	-0.723222	-0.69249	0.624316	0.823474	0.0342769	0.171712	0.656534	0.0773737	0.604771	0.728129	0.811315	0.492266	0.656237	1.19606	0.00667513	0.554432	0.460056	0.560953	0.383301	0.0157949	0.0450514
LPC 18:0	-0.416801	-0.816838	-0.647657	-0.0949109	0.310686	-0.591174	-0.0166892	0.159606	-0.264222	0.411039	0.11187	0.279836	0.0110103	-0.292273	0.463668	-0.82588	-0.190878	-0.693501	-0.254642	0.471367	0.243026	0.360944
LPC 18:1	-0.288085	-0.846946	-0.826563	0.567537	0.67373	-0.534781	-0.0540551	0.655847	-0.0816645	0.646443	0.731388	0.811315	0.256496	0.241901	0.846218	0.0393198	0.356646	0.239459	0.330007	0.273148	0.0315414	0.0767129
LPC 18:2	0.193885	-0.171947	-0.0730516	1.15488	0.340009	-0.911742	-0.0291146	0.39249	0.111926	0.586491	0.606086	0.751121	0.502517	1.09567	1.4826	0.546227	1.03955	0.135652	0.800367	0.490916	0.0103899	0.034314
LPC 18:3	0.324252	-0.0531839	-0.0833901	1.36192	0.588114	-0.282763	0.321312	0.910957	0.385902	0.552564	0.0887915	0.234868	0.583354	0.642182	1.07247	0.687736	1.19449	0.449738	0.771662	0.293997	0.00135222	0.0121217
LPC 19:0	-1.38586	-2.14034	-1.7531	-1.17902	0.0315995	-1.3902	-0.956166	-0.508321	-1.16018	0.686955	0.00201966	0.0225834	-0.87309	-1.57326	-0.878039	-1.61225	-0.870671	-1.89583	-1.28386	0.462655	0.00104917	0.0109726
LPC 20:1	-0.28646	-0.521335	-0.576887	0.267802	0.858698	-0.737838	0.185069	0.228779	-0.0727715	0.545679	0.717202	0.811315	-0.323245	-0.503378	0.148334	-0.497238	-0.240996	-0.640779	-0.342884	0.279423	0.0298994	0.073576
LPC 20:2	-0.402889	-0.43771	-0.474148	0.448393	0.911587	-0.757586	0.0136321	0.354757	-0.0429956	0.572708	0.837891	0.88464	0.144491	-0.265991	0.658554	0.404948	0.792907	0.158248	0.315526	0.386189	0.101771	0.193173
LPC 20:3	-0.343656	-0.588253	-0.440064	0.488396	0.858244	-0.506225	-0.110588	0.427841	-0.0267879	0.544939	0.893335	0.911869	0.844552	1.34609	1.92761	1.08381	1.69345	0.62284	1.25306	0.500063	0.00166719	0.0128036
LPC 20:4	-0.788003	-0.838488	-0.259692	0.79808	0.69536	-1.00599	-0.0754697	0.232562	-0.155205	0.696008	0.548255	0.717397	-0.667202	-0.857803	-0.223865	-0.788109	-0.073722	-1.45324	-0.677324	0.493347	0.0200435	0.0540958
LPC 20:5	2.61144	-0.642334	-0.374846	3.54134	3.09028	2.41081	3.14143	3.67823	2.18204	1.71477	0.0087495	0.0489177	-0.121384	-0.173916	0.742765	-0.059857	0.476445	-0.0660469	0.133001	0.380917	0.43147	0.530877
LPC 22:0	0.0328401	-0.981729	-1.10232	-0.712867	-0.326221	-0.781334	-0.240397	0.00994765	-0.51276	0.440709	0.0132871	0.0663925	-0.553075	-1.23534	-0.7943	-1.57084	-0.922752	-0.78655	-0.977143	0.366523	0.00125973	0.0117108
LPC 22:1	-0.376586	0.000400012	-0.472257	0.406995	0.207145	-0.406009	0.125175	0.044032	-0.0588881	0.322514	0.621453	0.757739	-0.124337	-1.01074	-0.465543	-0.623206	-0.404146	-0.227396	-0.475894	0.315707	0.0141113	0.0418163
LPC 22:5	-0.917408	-1.03523	-0.436344	0.39499	1.29214	-0.72266	-0.0819379	0.407568	-0.137361	0.799418	0.641813	0.762735	-0.411644	-1.64537	-0.857394	-0.824647	-0.236985	-0.829966	-0.801001	0.487288	0.0100563	0.034314
LPC 22:6	0.915223	-0.608561	0.0130041	2.28944	2.59645	0.537046	1.13068	1.47435	1.04346	1.08374	0.0296245	0.110418	-0.226669	-1.45653	0.244749	-0.636	0.285174	-0.10155	-0.315138	0.65315	0.290405	0.402716
LPC 24:0	0.479952	-0.531386	-0.915088	-0.433003	-0.0493938	-0.493409	-0.36953	0.33721	-0.246831	0.470008	0.181024	0.365016	-0.418352	-1.03656	-0.473346	-1.70817	-0.947636	-0.908049	-0.915352	0.466202	0.00484344	0.0241084
LPC O-16:0	0.216113	0.233405	-0.216428	0.541573	1.01487	-0.799356	0.368019	0.497414	0.231951	0.542837	0.266064	0.451391	-0.992177	-1.03066	-0.194308	-1.77633	-1.07144	-0.631402	-0.949387	0.525057	0.00683403	0.0300937
LPC O-18:0	0.394685	0.368909	-0.188706	0.209428	0.573929	-0.63941	0.199742	0.325948	0.155566	0.389526	0.295864	0.491775	-0.609712	-0.716371	0.107747	-1.18001	-0.441648	-0.961356	-0.633559	0.447181	0.0178418	0.0497587
LPC O-18:1	-0.138787	0.233807	-0.383636	0.415824	0.929142	-0.716623	0.328889	0.517386	0.14825	0.530619	0.455322	0.649421	-0.566164	-0.74464	0.110183	-1.59067	-1.02843	-0.675543	-0.749212	0.559202	0.021911	0.0574763
LPC O-20:0	0.12026	-0.125188	-0.407263	-0.573083	0.457293	-0.793008	-0.354681	-0.189603	-0.233159	0.394469	0.138485	0.32139	-1.15091	-1.46194	-0.447483	-2.32046	-1.15469	-1.61664	-1.35869	0.619238	0.00300376	0.0175336
LPC O-20:1	0.384086	0.302568	0.255248	0.533341	1.18024	-0.388126	0.438432	0.305023	0.376352	0.428356	0.0418995	0.141195	-1.07003	-1.09006	-0.130832	-2.02762	-0.938771	-1.26446	-1.08696	0.608735	0.00719616	0.031142
LPE 16:0	1.17735	-0.194996	-0.0121799	0.269171	0.883617	0.0243219	0.17505	1.68696	0.501162	0.670323	0.07229	0.209216	-0.634244	-0.271997	0.19295	-0.213653	-0.186514	0.743847	-0.0616016	0.474226	0.763204	0.821448
LPE 18:0	1.52159	-0.233297	-0.0936553	0.14202	0.313058	0.15706	0.199579	0.489487	0.31198	0.537461	0.144632	0.326416	0.0369314	0.282771	0.819135	-0.157904	0.319959	0.511688	0.302097	0.344634	0.0845484	0.168426
LPE 18:1	1.2546	-1.08645	-0.201723	-0.201919	0.342087	-0.193076	0.232676	0.896004	0.130275	0.728143	0.628369	0.757739	0.0182801	-0.259723	0.429657	0.130707	0.0411187	0.701895	0.176989	0.339375	0.257544	0.371635
LPE 18:2	0.75571	-0.572052	0.608305	-0.275913	-0.49451	-0.906692	-0.434332	0.0604064	-0.157385	0.586183	0.472403	0.65656	0.276914	1.22929	1.54118	0.984606	0.816751	0.884472	0.955535	0.425113	0.00270261	0.0165453
LPE 20:4	0.475876	-0.630872	0.383978	-0.0686561	0.152909	-0.474503	-0.120029	0.11138	-0.0212396	0.386994	0.881018	0.911869	0.153311	0.686819	0.84639	-0.0599791	-0.0412266	0.326693	0.318668	0.377976	0.0938179	0.183778
PC 29:0	-0.168275	0.00335345	-0.331639	-0.491337	-0.118282	-0.483744	-0.227287	-0.110278	-0.240936	0.180136	0.00686448	0.0418234	0.221146	-0.317921	-0.678737	-0.791405	-0.495304	-0.12224	-0.364077	0.374684	0.0631538	0.132097
PC 31:0	0.846279	0.255038	-0.626799	-0.0771137	-0.335844	0.586292	-0.0397797	-0.0506793	0.0696741	0.478375	0.692696	0.796277	-0.570094	-1.05658	-0.506468	-0.567556	-0.123673	-0.389123	-0.535582	0.305161	0.0077224	0.0312633
PC 31:1	-1.4325	-1.27979	-0.580645	-0.417457	-0.05311	-0.608395	-0.684475	0.211343	-0.605629	0.554615	0.0176019	0.0813392	0.106897	0.0786074	-0.29546	-0.789418	0.180857	0.420654	-0.0496437	0.42964	0.788497	0.838613
PC 32:0	0.955685	-0.0889771	-0.391496	-0.216825	-0.0194845	0.182694	-0.179463	-0.0610019	0.0226414	0.411811	0.880811	0.911869	-0.239678	-0.265151	0.218102	-0.825267	-0.341655	0.701846	-0.125301	0.523737	0.583313	0.679871
PC 32:1	-0.952979	-0.835774	-0.231422	-0.271524	-0.123025	-0.825345	-0.346552	-0.155187	-0.467726	0.343166	0.00625124	0.0415623	0.191286	0.467585	0.574185	-0.453091	0.0442625	1.54776	0.395331	0.67082	0.208465	0.327029
PC 32:2	-1.30155	-1.18981	-0.595407	-0.546346	-0.153704	-1.09514	-0.499689	-0.156035	-0.69221	0.451416	0.00340787	0.0299406	0.134122	0.480424	0.212014	0.151725	0.231386	0.798511	0.334697	0.25915	0.0249949	0.0635243
PC 32:3	-0.709065	-0.894825	-0.536409	0.0792366	0.216189	-0.398977	0.00390681	0.549977	-0.211246	0.499844	0.270867	0.456393	0.13834	0.0572848	-0.0537584	0.0631749	0.568263	0.757237	0.25509	0.327171	0.114411	0.205123
PC 33:1	-0.934606	-0.581008	-0.413874	-0.164573	0.258032	-0.0224887	-0.0664006	0.209426	-0.214437	0.40654	0.179354	0.365016	0.363954	0.345986	0.420578	0.197944	0.506103	1.16479	0.499892	0.341104	0.015712	0.0450514
PC 33:2	-1.25878	-0.386443	-0.252294	-0.11739	-0.113264	-0.266112	-0.185016	0.0901906	-0.311139	0.407581	0.0676915	0.205582	0.500979	0.695375	0.446798	0.806946	1.15397	0.696034	0.716684	0.252831	0.000951613	0.0105508
PC 34:0	1.07811	-0.687042	-0.70643	-0.415884	0.0414842	-0.0501301	-0.166999	0.112603	-0.0992859	0.569748	0.637174	0.760897	-0.0456146	-0.251531	0.273833	-0.81198	-0.242596	0.991987	-0.014317	0.606845	0.956155	0.956155
PC 34:1	-0.624022	-0.392252	-0.428413	0.0331815	0.40205	-0.0528239	0.0406914	0.217807	-0.100472	0.350647	0.444362	0.649421	0.378482	0.417344	0.647862	0.193677	0.226482	1.20594	0.511631	0.376735	0.0208573	0.0556934
PC 34:3	-1.21544	-1.12707	-0.5071	-0.104903	0.0332733	-0.969782	-0.33825	-0.0867573	-0.539504	0.500107	0.0185507	0.0814907	0.263995	0.524775	0.308161	0.0370548	0.329149	0.75805	0.370198	0.245813	0.0141609	0.0418163
PC 34:4	-1.04159	-1.32202	-0.696568	-0.103581	-0.492065	-1.06043	-0.196899	-0.0473078	-0.620056	0.487039	0.00872919	0.0489177	-0.100395	-0.434954	-0.696798	0.0732673	0.165618	0.151767	-0.140249	0.352875	0.374996	0.475373
PC 35:1	-1.24539	-1.28871	-0.929145	-0.939148	0.0643662	-0.328781	-0.543289	-0.308322	-0.689803	0.485936	0.00509149	0.0377321	0.40466	-0.352081	0.274396	-0.00634339	0.273405	0.702882	0.216153	0.360972	0.20235	0.319433
PC 35:2	-1.15586	-0.910754	-0.831612	-0.917468	-0.456466	-0.968798	-0.413128	-0.386377	-0.755058	0.29394	0.000167667	0.00824206	0.479131	0.401682	0.695125	0.346752	0.783847	0.198198	0.484123	0.21991	0.00296031	0.0175336
PC 35:3	-0.861938	-1.17045	-0.810756	-0.368495	0.0575712	-0.617112	-0.311432	-0.0249599	-0.513446	0.427407	0.0114767	0.0613756	0.613509	0.885928	0.985905	0.627216	0.92185	0.570136	0.767424	0.183246	0.000151247	0.00474538
PC 35:4	-1.38815	-0.671185	-0.350749	-0.350945	-0.0958092	0.0177509	0.0500108	0.496513	-0.286571	0.563811	0.193702	0.380273	-0.144575	-0.843449	-1.15123	0.440262	0.461334	-0.624392	-0.310342	0.674729	0.311041	0.426619
PC 36:1	-0.941597	-1.02772	-0.69924	-0.653426	0.318491	-0.382388	-0.22026	-0.165348	-0.471436	0.447885	0.0205979	0.0873304	0.175358	-0.143842	0.489297	-0.3773	-0.083221	0.314478	0.0624617	0.32113	0.653853	0.749393
PC 36:2	-0.554124	-0.00846	-0.387923	-0.115532	-0.0930671	-0.456369	-0.0485792	-0.0983827	-0.220305	0.211003	0.0213126	0.0873304	0.284294	0.58115	0.766314	0.591976	0.324926	0.508571	0.509538	0.180375	0.000966805	0.0105508
PC 36:3	-1.0493	-0.692479	-0.773106	-0.589072	-0.308767	-1.0093	-0.442104	-0.341546	-0.650709	0.283853	0.000339226	0.00866899	0.300866	0.310875	0.517525	0.526754	0.453403	0.423193	0.422103	0.0980899	0.000132728	0.00474538
PC 36:4	-0.981797	-0.116962	-0.417543	-0.0904263	-0.0280563	-0.384037	0.0502093	0.021349	-0.243408	0.345872	0.0868263	0.232166	-0.206476	-0.525126	-0.275513	-0.112459	-0.130174	-0.321147	-0.261816	0.152144	0.00836649	0.0326035
PC 36:5	0.871189	-1.56654	-0.72458	1.63051	1.34142	0.715326	1.73048	2.03149	0.753661	1.26971	0.137072	0.32114	0.0253136	-0.409577	-0.349871	-0.218416	0.0666997	0.154754	-0.121849	0.235722	0.261229	0.374677
PC 37:4	-1.79867	-1.82102	-0.986961	-1.08237	-0.232608	-0.915909	-0.411858	-0.385536	-0.954366	0.611985	0.00311572	0.0283876	-0.675778	-1.44163	-1.09867	-1.04571	-0.554284	-1.6376	-1.07561	0.42021	0.00151476	0.0122647
PC 37:5	-0.456054	-1.20116	-1.0321	0.0765745	0.806933	0.30013	0.723586	0.97209	0.0237499	0.838971	0.938424	0.942254	-0.223863	-0.954344	-0.576923	-0.407657	-0.0340224	-0.813713	-0.501754	0.350045	0.0170807	0.0481714
PC 38:2	-0.930496	-0.9124	-0.743277	-1.05035	0.287036	-0.97582	-0.386385	-0.256382	-0.621009	0.465742	0.00697057	0.0418234	0.158614	-0.667527	0.464234	-0.247362	-0.025158	0.416751	0.0165919	0.428979	0.928201	0.943232
PC 38:3	-1.19751	-1.24339	-0.822702	-1.16635	0.222185	-0.644587	-0.463041	-0.247541	-0.695368	0.51955	0.00684227	0.0418234	0.586828	0.853079	1.18395	0.561175	0.894939	0.333464	0.735572	0.301489	0.00187918	0.0130066
PC 38:4	-1.15938	-0.334975	-0.637694	-0.301437	-0.121065	-0.40476	-0.173668	-0.235595	-0.421072	0.337984	0.00967877	0.0529106	-0.54936	-0.931232	-0.768706	-0.417645	-0.469963	-1.14032	-0.71287	0.285099	0.00168334	0.0128036
PC 38:5	-0.940553	-1.05239	-0.964431	0.18644	0.610062	0.108116	0.478755	0.614693	-0.119913	0.739974	0.660592	0.776431	-0.616646	-1.63374	-1.21269	-0.42485	-0.656547	-1.24068	-0.964192	0.467508	0.0039271	0.0209724
PC 38:6	-0.100263	-0.870266	-0.357825	0.70854	1.37426	-0.0218031	0.576108	0.784791	0.261693	0.725701	0.341701	0.542312	-0.0346384	-0.563414	-0.0183856	-0.424092	-0.0271627	0.042192	-0.170917	0.25537	0.162051	0.272985
PC 38:7	0.582249	-1.24668	-0.629518	1.60145	1.3648	0.0579833	0.775754	1.35076	0.482099	1.02031	0.223209	0.418121	-0.00805588	-0.464734	-0.096467	-0.132222	0.397594	-0.391205	-0.115848	0.30771	0.398742	0.497931
PC 39:5	-2.24515	-1.60229	-1.29993	-1.09405	0.265541	-0.517385	-0.515121	-0.203815	-0.901524	0.813976	0.0165484	0.0782869	-0.691072	-2.36552	-1.69243	-1.05696	-0.671373	-1.62198	-1.34989	0.663793	0.00417112	0.0217381
PC 39:6	-0.70918	-1.01437	-1.01804	0.172701	2.04666	0.862238	0.915579	0.973188	0.278597	1.1145	0.502397	0.683392	-0.159023	-2.53064	-1.34574	-1.04596	0.125116	-0.892575	-0.974805	0.942908	0.0523796	0.114522
PC 40:4	-1.4651	-1.01222	-0.282813	-0.995145	0.881673	-1.13049	-0.297366	-0.0336443	-0.541888	0.759433	0.083351	0.22653	-0.775723	-2.85176	-1.7311	-1.60803	-1.70307	-0.538573	-1.53471	0.821617	0.00597223	0.0272551
PC 40:5	-1.63227	-0.725548	-0.853046	-0.914913	0.337705	-0.0789118	-0.277371	-0.188512	-0.541608	0.614294	0.0413685	0.141195	-0.422697	-2.11249	-1.47935	-0.594707	-0.613136	-0.710624	-0.988835	0.662966	0.0146945	0.0428874
PC 40:6	-1.1685	-1.21372	-0.709352	-0.203481	0.961324	0.0444414	0.168465	0.0805285	-0.255037	0.739085	0.361575	0.567034	-0.395552	-2.20458	-0.984363	-0.829265	-0.493848	-1.40096	-1.05143	0.67035	0.0120995	0.0374936
PC 40:7	-0.980711	-1.53646	-1.00028	-0.152421	1.15695	-0.330835	-0.127963	0.365695	-0.325753	0.853185	0.315977	0.521681	-0.308016	-1.03787	-0.0839159	-0.216539	0.238832	-0.367508	-0.295836	0.422604	0.147059	0.254565
PC 40:8	-0.639479	-1.21032	-0.311074	0.356177	1.48764	-0.646462	0.167706	0.544202	-0.0314513	0.848931	0.919483	0.930835	-0.672549	-1.48601	-0.782566	-1.07639	-0.401666	-0.977851	-0.899505	0.372678	0.0019719	0.0130066
PC O-32:0	1.25621	0.31209	-0.201165	0.122385	0.913038	0.508955	0.374599	0.463307	0.468678	0.450603	0.0216551	0.0873304	-0.931364	-0.838581	-0.237398	-1.57242	-1.35853	-0.381295	-0.886597	0.524246	0.00897483	0.0326476
PC O-32:1	-0.633491	-0.167426	-0.285488	-0.223067	0.646142	-0.808333	-0.0568841	0.0817983	-0.180844	0.443975	0.287104	0.48046	-0.752076	-0.783921	-0.174502	-1.57997	-1.21316	-0.625459	-0.854848	0.486883	0.00771024	0.0312633
PC O-32:2	-0.895397	-0.538339	-0.678886	-0.542564	0.228972	-0.950992	-0.120305	-0.11134	-0.451106	0.414473	0.0178549	0.0813392	-0.836468	-0.982355	-0.370627	-1.39477	-1.30214	-1.26101	-1.02456	0.383353	0.00124555	0.0117108
PC O-34:1	-0.660773	-0.0790906	-0.55539	-0.410323	0.278367	-1.09576	-0.0231784	-0.0842976	-0.328805	0.437625	0.0711823	0.209216	-0.64969	-1.01528	-0.34748	-1.68511	-1.28468	-0.380507	-0.893792	0.532024	0.00921785	0.0330526
PC O-34:2	-0.704535	0.415727	-0.343258	-0.0749678	0.144582	-0.897345	-0.0185758	-0.0973248	-0.196962	0.433959	0.240088	0.421869	-0.785211	-0.563345	-0.0993119	-1.25205	-0.90497	-1.10281	-0.784617	0.412997	0.00556422	0.0258633
PC O-34:3	-1.06361	-0.0692936	-0.201541	-0.541713	0.397413	-0.811592	0.0445707	-0.0256224	-0.283924	0.484695	0.141522	0.32236	-0.847385	-0.205551	-0.117777	-1.04845	-1.01481	-1.19689	-0.738477	0.461243	0.011162	0.0360778
PC O-36:2	-0.558939	0.0500845	-0.404044	-0.254507	0.216108	-0.823494	0.00380005	0.0218438	-0.218644	0.355737	0.1257	0.30616	-0.372879	-0.0984766	0.350677	-0.927788	-0.499514	-0.539343	-0.347887	0.435145	0.107521	0.201401
PC O-36:3	-0.756392	0.671761	-0.278366	0.14098	0.115072	-0.51708	0.0650061	0.0599702	-0.0623813	0.443695	0.702727	0.800388	-0.418665	0.134154	0.809009	-0.458455	-0.605797	-0.631643	-0.195233	0.56484	0.435829	0.531034
PC O-36:4	-0.305969	0.514446	-0.129014	0.285802	0.583798	-0.77229	0.251866	0.224506	0.0816432	0.455814	0.627989	0.757739	-0.998572	-1.2348	-0.735049	-1.62788	-1.01206	-1.25527	-1.14394	0.303501	0.00025039	0.00628478
PC O-36:5	0.0284106	-0.0651475	-0.223468	0.462438	0.867353	-0.40285	0.433175	0.642016	0.217741	0.447846	0.211475	0.403277	-0.9843	-1.09675	-0.419031	-1.65927	-1.11584	-1.30182	-1.09617	0.407625	0.00121106	0.0117108
PC O-38:4	0.076086	0.80176	0.169396	-0.0260797	0.472284	-0.633709	0.41008	0.272491	0.192788	0.422188	0.237513	0.420346	-0.815286	-1.13672	-0.463259	-1.27636	-0.566338	-1.37235	-0.938387	0.379793	0.00177593	0.0130066
PC O-38:5	-0.584089	0.557627	-0.182165	0.0169859	0.283389	-0.690964	0.142088	0.0412055	-0.0519905	0.421491	0.737435	0.811315	-0.897936	-0.927671	-0.72499	-1.1657	-0.980457	-1.50399	-1.03346	0.270706	0.000235592	0.00628478
PC O-38:6	-0.423138	0.569807	-0.356733	0.239715	0.799872	-0.170291	0.402134	0.53756	0.199866	0.461109	0.25985	0.443964	-0.829719	-0.667867	-0.214264	-1.06806	-0.886575	-1.28136	-0.82464	0.365744	0.00266611	0.0165453
PC O-40:5	-0.458201	0.202617	-0.238146	-0.108571	0.4589	-0.932275	0.0641803	0.0422749	-0.121153	0.428904	0.450575	0.649421	-0.889093	-1.51227	-0.949521	-1.58944	-1.1007	-1.23472	-1.21262	0.289374	0.000150804	0.00474538
PC O-40:6	-0.686312	0.504072	-0.463925	0.141167	0.166227	-0.464221	0.188192	0.0210016	-0.0742247	0.413207	0.627018	0.757739	-0.911329	-1.09524	-0.446528	-0.762645	-0.560284	-1.09407	-0.811683	0.271669	0.000746484	0.0105508
PC P-30:0	0.837518	0.390611	-0.234697	0.269101	0.585096	0.0497279	-0.244455	-0.227154	0.178219	0.411197	0.259882	0.443964	-1.25214	-2.54564	-0.557224	-2.95609	-1.8999	-1.74574	-1.82612	0.865563	0.00356139	0.0198646
PC P-32:0	1.12757	0.673956	-0.245954	0.367726	0.725639	0.887467	0.374458	0.589945	0.562601	0.412587	0.00623705	0.0415623	-1.00503	-1.17287	-0.843702	-1.16317	-1.1263	-0.690169	-1.00021	0.196423	5.87464e-05	0.00368634
PC P-32:1	-0.823942	0.0775739	-0.417653	0.192974	0.457045	-0.70781	-0.112881	0.155997	-0.147337	0.458237	0.39336	0.597324	-1.22963	-1.16644	-0.90606	-1.77645	-1.13225	-1.17918	-1.23167	0.289724	0.000140735	0.00474538
PC P-34:1	-0.397925	0.323719	-0.60948	-0.244752	0.27462	-0.870056	0.00177229	-0.0828715	-0.200622	0.41607	0.214857	0.406575	-1.58989	-1.68596	-1.68498	-2.03195	-1.93406	-1.47114	-1.733	0.211361	5.65715e-06	0.00141995
PC P-34:2	-0.657527	0.306944	-0.438667	-0.0805913	-0.0457409	-0.960787	-0.235772	-0.346925	-0.307383	0.391107	0.0616085	0.191844	-1.32087	-0.972948	-1.03369	-1.59392	-1.36709	-1.37165	-1.2767	0.232844	4.09602e-05	0.003427
PC P-34:3	-0.53048	-0.0938979	-0.369875	-0.158915	0.313876	-0.907924	0.167711	0.0695769	-0.188741	0.400556	0.224358	0.418121	-1.12835	-1.31494	-0.951442	-1.5997	-1.24852	-1.4334	-1.27939	0.227551	3.62306e-05	0.003427
PC P-36:2	-0.487436	0.241346	-0.488904	-0.304561	0.0346224	-0.717743	-0.132031	-0.0359761	-0.236335	0.319793	0.0749385	0.211895	-0.845359	-0.741929	-0.347998	-1.43022	-1.01898	-1.29151	-0.946	0.392061	0.00197458	0.0130066
PC P-36:4	-0.32558	0.582042	0.00594141	0.3685	0.596092	-0.792201	0.151894	0.137917	0.0905756	0.469037	0.601897	0.751121	-1.09808	-1.20723	-0.754272	-1.95295	-1.50839	-1.06157	-1.26375	0.416156	0.000692281	0.0105508
PC P-36:5	1.07037	0.347466	-0.225968	1.16679	1.23325	0.418934	1.32722	1.57161	0.863708	0.613982	0.00533177	0.0377321	-0.928659	-0.88109	-0.139308	-1.44127	-1.20623	-0.64281	-0.873227	0.453524	0.00525992	0.0249102
PC P-38:4	-0.0844066	0.678316	0.249134	0.251974	0.547014	-0.405162	0.349854	0.326869	0.239199	0.343862	0.0898181	0.235056	-0.343781	-0.694154	-0.156424	-1.19106	-0.445458	-0.776447	-0.60122	0.367595	0.0102594	0.034314
PC P-38:5	-0.313725	0.361903	-0.110916	0.291747	0.632258	-0.431147	0.197254	0.278855	0.113279	0.363803	0.407699	0.611549	-0.897949	-1.23396	-0.566662	-1.60379	-1.04735	-1.1216	-1.07855	0.345687	0.000610373	0.0102136
PC P-38:6	-0.222318	0.0751606	-0.0914365	0.138767	0.203955	-0.172181	0.14262	0.172024	0.0308238	0.167446	0.618661	0.757739	-0.48262	-0.296846	-0.318129	-1.29584	-0.836006	-0.657184	-0.647771	0.378048	0.00851325	0.0326035
PE 34:1	1.76815	-0.0207886	0.350986	2.12204	2.40407	0.545826	2.4427	2.57312	1.52326	1.05935	0.00476697	0.0371536	-0.506411	-0.631725	-0.667793	-0.963998	-1.10277	2.99398	-0.146454	1.55448	0.826635	0.865779
PE 34:2	-0.155063	-0.272752	0.158375	0.857837	0.30187	-1.46475	0.469824	0.386635	0.035247	0.702679	0.891174	0.911869	-0.0538402	0.58849	0.345876	-0.464243	-0.00621901	2.59117	0.500205	1.08603	0.310447	0.426619
PE 36:1	1.51881	-0.530003	-0.0617868	1.61722	1.53518	0.195797	1.74886	1.87203	0.987012	0.954047	0.0221451	0.0878661	0.519252	-0.32444	0.0317299	-0.13629	0.260271	3.16884	0.58656	1.29919	0.319119	0.432967
PE 36:2	-0.0433602	-0.557159	0.201665	0.60601	-0.0462161	-1.89232	0.169953	0.146787	-0.176829	0.765646	0.534463	0.70309	0.347599	0.733189	0.683238	0.241436	0.520098	2.47005	0.832602	0.824112	0.0562034	0.120573
PE 36:3	-1.11815	-0.747998	-0.0441037	-0.0442435	-0.787219	-2.48682	-0.395539	-0.375346	-0.749927	0.794252	0.0319727	0.115666	-0.0565165	0.293682	0.402631	-0.177121	0.353996	1.44341	0.376681	0.572774	0.16812	0.280436
PE 36:4	-0.760786	-0.478737	0.218567	0.931315	0.648671	-1.97115	0.468761	0.352841	-0.0738153	0.950937	0.832484	0.88464	-0.499516	-1.00716	-0.654129	-1.15471	-0.741486	1.37524	-0.446959	0.92386	0.289246	0.402716
PE 38:3	NQ	NQ	NQ	NQ	NQ	NQ	NQ	NQ	NQ	NQ	NQ	NQ	0.836581	0.838248	0.580701	-0.198866	1.21904	2.61657	0.982047	0.930087	0.0490544	0.108962
PE 38:4	-0.754817	-0.652841	-0.268909	0.671968	-0.0682452	-1.71263	0.0533382	0.157464	-0.321834	0.722751	0.248229	0.43003	-0.0906269	-0.434516	-0.36144	-1.08736	-0.349744	1.40513	-0.153092	0.832596	0.671282	0.760026
PE 38:5	-1.14568	-1.10372	-0.478909	0.341644	0.289171	-2.13903	-0.000683343	0.314938	-0.490282	0.903332	0.168629	0.357609	-0.483362	-1.71945	-1.22461	-1.22551	-0.445462	0.956256	-0.690357	0.942868	0.132867	0.233214
PE 38:6	0.799827	-0.761252	-0.301068	2.62512	1.8885	-0.268902	1.37615	1.6191	0.872184	1.21123	0.0811066	0.22442	-0.652955	-1.3142	-0.288514	-1.0639	-0.710212	0.950887	-0.513149	0.799656	0.176786	0.291929
PE 40:4	-0.872721	-0.481167	-0.719754	0.629366	0.776255	-2.21698	-0.696297	0.0798664	-0.437679	0.954957	0.235959	0.420346	-0.188139	-1.92364	-1.59115	-2.2321	-0.939971	1.99704	-0.812991	1.55922	0.257627	0.371635
PE 40:5	-0.757626	-1.8272	-0.989145	0.838766	-0.204792	-2.31438	-0.0451596	0.164859	-0.641835	1.05061	0.127634	0.307824	-0.30793	-1.98626	-2.00224	-1.3925	-0.879198	0.981571	-0.931093	1.14219	0.102359	0.193173
PE 40:6	0.739195	-0.193094	-0.497611	2.74416	1.80674	1.055	0.879504	2.36449	1.1123	1.14678	0.0287776	0.108912	0.409393	-1.85554	-0.147172	-0.678155	-0.0709714	1.48572	-0.142788	1.11196	0.765812	0.821448
PE O-18:1/20:3	-1.17686	-0.0707231	0.211795	0.377918	0.638048	-2.19074	0.278302	0.285178	-0.205885	0.971287	0.5677	0.730103	-1.14916	-1.83666	-1.02807	-1.52223	-1.35001	-0.854219	-1.29006	0.356292	0.00030304	0.00656552
PE P-16:0/18:1	0.36066	-0.171684	0.353223	0.541323	1.64071	-0.437365	0.579883	1.51842	0.548146	0.726903	0.070371	0.209216	NQ	NQ	NQ	NQ	NQ	NQ	NQ	NQ	NQ	NQ
PE P-16:0/20:4	-0.576223	0.912297	0.164836	0.934211	0.352743	-1.51615	0.365965	0.370742	0.126053	0.813426	0.674371	0.786233	-0.0911007	-0.712443	0.473174	-1.6067	-0.48493	-0.928319	-0.558386	0.71378	0.113477	0.204912
PE P-16:0/22:5	-0.90196	-0.0495266	0.115192	0.327941	0.231912	-0.788708	0.437402	0.264317	-0.0454289	0.515103	0.810175	0.874136	0.0582605	-1.18519	-0.524282	-0.0943108	-0.319531	-0.782011	-0.47451	0.459241	0.0524703	0.114522
PE P-16:0/22:6	0.832173	0.270478	0.311861	1.67175	1.35709	-0.360118	1.21131	0.851035	0.768197	0.665429	0.0137643	0.0663925	-0.612632	-1.33539	0.464333	-0.694002	-0.0656351	-0.390535	-0.438977	0.609337	0.137893	0.240356
PE P-18:0/18:1	-0.126277	-0.0666583	-0.300271	0.0658732	-0.138898	-0.251276	0.644137	0.549987	0.0470772	0.357969	0.720919	0.811315	0.423463	0.0412247	0.627952	-0.713438	0.272188	0.503141	0.192422	0.487733	0.378238	0.477074
PE P-18:0/18:2	0.0243917	0.615509	0.285259	0.120152	0.183823	-0.932086	0.481108	0.824675	0.200354	0.530263	0.320672	0.525901	0.945003	1.2787	1.74061	0.685159	1.08475	0.631611	1.06097	0.412048	0.00147486	0.0122647
PE P-18:0/20:4	-0.965022	0.524665	0.202961	0.443627	0.219299	-1.26535	0.544206	0.603218	0.0384507	0.731138	0.885947	0.911869	0.142529	0.0407708	0.678467	-1.55196	0.00955557	-0.399016	-0.179943	0.755766	0.585068	0.679871
PE P-18:0/22:5	-0.853433	-0.422257	-0.00884597	-0.233006	-0.225207	-1.24727	0.379496	0.167336	-0.305398	0.533626	0.149537	0.33442	0.413388	-1.41201	-0.205358	-0.109246	-0.158304	-0.505922	-0.329576	0.607958	0.241609	0.360944
PE P-18:0/22:6	0.0919058	-0.0367098	0.67059	0.524454	0.734945	-0.593229	0.799125	1.02031	0.401424	0.536804	0.0722414	0.209216	0.389403	-0.814087	0.83716	-0.309194	0.016046	-0.456116	-0.0561314	0.600034	0.827836	0.865779
PE P-20:0/20:4	NQ	NQ	NQ	NQ	NQ	NQ	NQ	NQ	NQ	NQ	NQ	NQ	-0.71625	-0.196851	0.992209	-1.21321	-0.107626	-0.121813	-0.227256	0.738196	0.484776	0.582195
PI 32:1	-0.839787	-1.86705	-1.30409	-1.54448	-0.312229	-1.86243	-0.654072	-0.251713	-1.07948	0.655989	0.00232979	0.0249186	0.0404694	-1.41099	0.0244417	-0.255444	-0.321671	0.0210242	-0.317028	0.558435	0.223066	0.3414
PI 34:1	-0.538164	-2.44297	-0.566897	-1.79899	-0.575973	-1.38581	-1.18627	-0.562597	-1.13221	0.71076	0.00277977	0.0275925	-0.332348	-0.425472	0.557263	0.28062	-0.403131	0.388787	0.0109532	0.445808	0.954342	0.956155
PI 34:2	-0.486217	-1.60606	-0.599276	-1.4493	-0.361838	-1.75727	-0.886427	-0.740962	-0.985919	0.541539	0.00132489	0.0171539	-0.192147	-0.464984	0.150923	0.14983	0.260209	0.384238	0.0480116	0.316188	0.725178	0.801849
PI 36:1	-0.0578039	-2.73894	-0.657343	-1.43727	-0.719975	-0.525393	-1.88829	-0.340978	-1.04575	0.904792	0.013692	0.0663925	0.275192	0.616076	1.49481	0.653863	-0.0940312	0.308263	0.542363	0.539668	0.0571078	0.120824
PI 36:2	-0.300812	-1.3746	-0.738292	-1.55856	-0.61932	-1.0445	-1.055	-0.608477	-0.912445	0.422839	0.000489407	0.0108001	-0.165228	-0.031188	0.6334	1.14471	0.493614	-0.143501	0.321968	0.525755	0.193893	0.313981
PI 36:3	-0.926632	-2.10722	-1.45318	-1.60577	-0.555205	-2.33976	-1.12658	-1.09266	-1.40087	0.601836	0.000308974	0.00866899	-0.0539449	-0.00885285	0.479388	0.677085	0.342832	0.0539275	0.248406	0.297138	0.095916	0.183778
PI 36:4	-1.0563	-1.85045	-1.25348	-1.54628	-0.933406	-2.46169	-0.990206	-0.899178	-1.37387	0.550596	0.000201026	0.00824206	-0.641131	-1.30082	-0.626902	-0.699286	-0.590141	-0.739526	-0.766301	0.267226	0.000902299	0.0105508
PI 38:2	NQ	NQ	NQ	NQ	NQ	NQ	NQ	NQ	NQ	NQ	NQ	NQ	1.47386	1.9856	3.03742	1.17309	1.48334	1.14251	1.71597	0.714879	0.00202095	0.0130066
PI 38:3	-0.900418	-2.38331	-1.59508	-1.47482	-0.551518	-0.700794	-1.36402	-1.05204	-1.25275	0.587713	0.000526834	0.0108001	0.00189735	0.95453	1.48716	1.84747	1.39269	-0.719733	0.827336	0.988597	0.0956518	0.183778
PI 38:4	-0.900926	-2.08252	-1.26198	-1.59104	-0.77119	-1.35186	-1.04783	-0.824791	-1.22902	0.445482	0.000106825	0.00656971	-0.733317	-0.817188	-0.275414	-0.482444	-0.27644	-1.31897	-0.650628	0.397579	0.0102364	0.034314
PI 38:5	-1.37871	-2.43575	-1.84732	-1.67753	-0.619097	-2.42374	-0.964589	-0.505051	-1.48147	0.750773	0.000832147	0.0157463	-1.13035	-1.83167	-1.18543	-0.751954	-0.808576	-1.49834	-1.20105	0.41159	0.000832565	0.0105508
PI 40:4	-0.54016	-1.98167	-0.544879	-2.28471	-0.79853	-1.11552	-0.500787	-0.831068	-1.07467	0.688666	0.0031046	0.0283876	0.147216	-1.29233	-0.112856	-0.522969	-1.41439	0.0138362	-0.530249	0.677013	0.113148	0.204912
PI 40:5	-1.8609	-2.24821	-1.08177	-2.07356	-0.386859	-0.694464	-1.32305	-0.661404	-1.29128	0.703863	0.00126837	0.0171539	-0.596764	-1.48114	-0.823118	-0.00402086	-0.272244	-1.52367	-0.783492	0.62289	0.0274368	0.0681846
PS 38:4	-2.73974	1.89152	-1.84984	-0.800767	0.158565	-0.593619	1.44774	1.46069	-0.128181	1.67429	0.834743	0.88464	-1.04033	0.210751	0.357261	-4.36591	-0.975639	0.120639	-0.948872	1.78212	0.248971	0.365507
S1P d16:1	0.00997135	0.688099	0.165286	0.789562	0.58218	0.145413	0.563859	0.200229	0.393075	0.294315	0.00691458	0.0418234	-0.472756	-1.5206	-0.334618	-1.83684	-1.4252	-0.677937	-1.04466	0.626834	0.00951899	0.0336516
S1P d17:1	0.142603	0.212678	0.00215018	0.823049	0.647396	-0.207466	0.998026	0.393772	0.376526	0.417832	0.0381694	0.134138	0.414201	-1.10458	-0.757137	-1.69168	-1.06288	-0.425309	-0.771232	0.716732	0.0462122	0.104498
S1P d18:0	0.454624	1.33453	0.804403	0.738835	0.861542	0.131003	1.63875	0.760368	0.840508	0.470875	0.00148195	0.018228	0.312378	-1.41901	0.430609	-2.10352	-1.06447	2.54908	-0.215822	1.67767	0.765403	0.821448
S1P d18:1	0.320588	0.827358	0.711926	0.930187	1.20635	-0.269569	1.48059	1.13358	0.792627	0.552711	0.00483299	0.0371536	0.382559	-1.15621	-0.00580176	-1.54219	-0.643265	0.776113	-0.3648	0.903242	0.367946	0.46956
S1P d18:2	0.820586	0.665008	0.64723	0.748072	0.902001	-0.342194	1.08508	0.653339	0.64739	0.426975	0.00361723	0.0306841	0.341234	-0.904345	0.0119152	-1.49328	-1.27284	0.0627962	-0.54242	0.777568	0.1482	0.254782
S1P d19:1	-0.0614732	0.805063	0.348789	0.33688	0.67094	-0.571246	1.21033	0.487468	0.403345	0.543083	0.0737995	0.211101	0.905796	-1.14164	0.0471902	-1.10924	-0.619617	0.966759	-0.158459	0.951246	0.700132	0.781036
SM 32:1	-0.330713	-0.952062	-0.548451	-0.363794	0.211178	-1.06905	-0.248253	0.0641307	-0.404626	0.445991	0.0372192	0.132694	-0.233725	-0.684397	-0.100146	-1.34298	-0.965494	0.562193	-0.460758	0.679867	0.157796	0.267613
SM 32:2	-0.510541	-0.867405	-0.517487	-0.807857	0.269972	-0.897832	-0.483819	-0.401671	-0.52708	0.375189	0.00536839	0.0377321	-0.619849	-0.657221	-0.344842	-1.97328	-1.44927	0.0092444	-0.839203	0.735364	0.0382015	0.0896129
SM 34:0	-0.136473	0.220755	-0.103683	-0.411572	0.995649	-0.268194	-0.0900777	-0.582725	-0.0470401	0.484138	0.791391	0.857631	0.64625	1.22373	1.38767	0.162469	0.579969	0.443022	0.740517	0.471084	0.0119955	0.0374936
SM 34:1	-0.302855	-0.762948	-0.223515	-0.33869	0.616451	-1.12608	0.025259	-0.165789	-0.28477	0.516293	0.16271	0.349549	0.872761	0.193259	0.490642	-0.541214	-0.0101905	0.0569373	0.177033	0.479167	0.406964	0.505683
SM 34:2	0.099791	-0.218639	-0.170635	-0.560305	0.50632	-1.13008	-0.227188	-0.2216	-0.240292	0.474049	0.194774	0.380273	0.287529	0.346158	0.54981	-1.35133	-0.84823	0.837648	-0.0297364	0.865649	0.936207	0.943727
SM 36:1	0.14395	-0.529598	-0.0766305	-0.175231	1.20126	-1.32478	0.242607	-0.194505	-0.0891166	0.714043	0.734477	0.811315	1.67011	1.76816	1.58226	0.240753	0.250186	1.24237	1.12564	0.704394	0.0112457	0.0360778
SM 36:2	0.210597	0.150139	0.0512803	-0.467231	-0.119118	-1.07983	-0.296455	-0.508369	-0.257374	0.428361	0.133042	0.314696	0.283917	0.963353	0.502842	-0.875276	-0.539693	0.235534	0.0951128	0.681188	0.746245	0.821448
SM 38:1	-0.156864	-0.412837	-0.501896	-0.328063	1.42604	-1.21933	-0.205776	-0.374652	-0.221672	0.743019	0.426655	0.632273	1.36928	1.09627	0.903657	-0.391312	-0.39957	1.37275	0.658512	0.835311	0.111342	0.203991
SM 38:2	0.435988	0.371794	-0.171513	-0.639599	0.425288	-1.01775	-0.184325	0.043884	-0.0920285	0.528021	0.637124	0.760897	0.263433	0.621649	0.840931	-0.497263	-0.838967	0.0269197	0.0694507	0.645899	0.802765	0.846614
SM 39:1	-0.794155	-1.02287	-0.47793	-0.571038	1.28187	-1.62824	0.0672408	-0.48098	-0.453262	0.855077	0.177475	0.365016	0.779339	-0.52527	0.109077	-2.06834	-0.799272	-0.037323	-0.423631	0.973309	0.335113	0.442702
SM 40:1	-0.133861	-0.506892	-0.497068	-0.700128	1.41519	-2.18301	0.2052	-0.595329	-0.374487	1.00392	0.326442	0.531819	1.57998	0.220576	0.749536	-1.81193	-0.567736	1.20812	0.229759	1.2534	0.672214	0.760026
SM 40:2	-0.0846729	0.111058	-0.383335	-0.810578	0.423352	-1.20959	0.0901693	-0.379217	-0.280351	0.533047	0.180459	0.365016	-0.231202	0.152437	0.0306926	-2.04007	-1.26989	-0.105049	-0.57718	0.879129	0.168709	0.280436
SM 41:1	-0.482346	-0.79617	-0.328333	-0.248358	1.46223	-1.71988	0.0246628	-0.507195	-0.324424	0.890265	0.336966	0.53827	1.50854	0.500251	0.375756	-1.87999	0.144351	0.452414	0.183554	1.11578	0.703631	0.781467
SM 41:2	-0.0654649	0.0311241	-0.158325	-0.686965	0.564214	-1.30781	-0.225883	-0.424811	-0.28424	0.549818	0.187076	0.374153	-0.489809	-0.525379	-0.143288	-2.26691	-1.00568	-0.0835995	-0.752444	0.811996	0.072453	0.149063
SM 42:1	-0.339407	-0.115799	0.0851298	-0.191421	1.36547	-1.72522	0.159014	-0.537362	-0.16245	0.854929	0.607614	0.751121	1.25289	0.310862	0.49632	-1.36888	-0.438713	0.376525	0.104834	0.900539	0.786963	0.838613
SM 42:2	0.414571	-0.543432	-0.471526	-0.328367	1.62898	-1.48746	-0.000968618	-0.0479418	-0.104519	0.892697	0.750217	0.820238	0.576538	-0.351836	0.474562	-1.7195	-0.988079	1.14569	-0.143771	1.07731	0.756989	0.821448
SM 42:3	0.058647	-0.129731	-0.173303	-0.523508	0.746452	-0.644343	-0.463667	0.233992	-0.111933	0.457671	0.51138	0.683392	-0.308664	-0.335246	-0.122126	-1.82123	-0.787655	-0.137209	-0.585355	0.65159	0.0790444	0.161302
SM 43:1	-0.207306	-0.751851	0.0566628	-0.250786	1.43462	-1.14623	-0.0522757	-0.353007	-0.158771	0.753278	0.569836	0.730103	0.901477	-0.566879	0.173437	-1.24716	-0.0457017	0.462234	-0.0537653	0.763925	0.869887	0.90493
SM 43:2	-0.188683	-0.186223	-0.0992442	-0.643541	0.617779	-1.2668	-0.00617208	-0.207353	-0.247529	0.538989	0.235109	0.420346	0.6397	-0.464693	-0.0546701	-1.33031	-0.831633	0.687904	-0.225617	0.807128	0.52397	0.623301
SM 44:1	-0.0883739	-0.499969	-0.241185	-0.310635	1.299	-1.25902	0.32531	0.0583312	-0.0895665	0.729973	0.738758	0.811315	1.29428	0.149378	1.05807	-1.00747	-0.125905	1.02026	0.398102	0.887451	0.321919	0.434418
TG 46:1	-1.49896	-1.04406	0.96418	-1.71156	-0.980756	-1.33402	-0.113188	-1.12026	-0.854829	0.875008	0.0279667	0.107497	NQ	NQ	NQ	NQ	NQ	NQ	NQ	NQ	NQ	NQ
TG 46:2	-1.49443	-1.22439	0.667666	-1.86858	-1.00915	-1.74958	0.152536	0.0155818	-0.813794	0.961745	0.0479349	0.155158	0.683316	0.593907	1.80953	0.038676	1.60959	3.05708	1.29868	1.08744	0.03281	0.0784315
TG 48:0	-0.493238	0.0255886	2.28228	-0.606343	-1.61214	-1.85562	-0.959454	0.362414	-0.357063	1.30355	0.463848	0.652037	NQ	NQ	NQ	NQ	NQ	NQ	NQ	NQ	NQ	NQ
TG 48:1	-0.62336	-0.533161	1.63026	-0.828924	0.0416962	-1.45734	2.02472	0.569621	0.102939	1.22372	0.818753	0.879533	0.976607	0.881123	1.15277	1.23114	1.88953	3.42881	1.59333	0.966395	0.00993685	0.034314
TG 48:2	-0.918703	-0.664586	1.20264	-1.09582	-1.10733	-2.58153	0.583542	-0.171202	-0.594124	1.15692	0.189667	0.376275	2.14677	0.733845	3.7825	-2.47078	-0.901653	3.06067	1.05856	2.40901	0.330942	0.439505
TG 48:3	-1.47525	-1.2339	0.679741	-1.99462	-1.38416	-2.06874	-0.527894	-1.07015	-1.13437	0.883542	0.00838228	0.0489177	1.05557	0.16747	0.453919	-3.4153	0.568547	2.72727	0.259579	2.01839	0.765468	0.821448
TG 50:0	-0.451425	0.688147	2.39853	-1.07029	-1.27756	-1.85868	1.40488	-0.425671	-0.0740092	1.45277	0.88949	0.911869	2.0912	2.11252	4.69586	3.6749	3.8097	5.11051	3.58245	1.26644	0.000960739	0.0105508
TG 50:1	-0.589302	-0.670694	2.1106	-1.17474	-1.39186	-1.98985	0.963439	-0.969662	-0.464009	1.34561	0.361887	0.567034	2.31496	1.28897	8.40244	1.79734	2.26312	5.00088	3.51128	2.72058	0.0250554	0.0635243
TG 50:2	NQ	NQ	NQ	NQ	NQ	NQ	NQ	NQ	NQ	NQ	NQ	NQ	2.40326	0.796376	1.54891	0.791017	1.39966	2.80643	1.62427	0.82948	0.00489852	0.0241084
TG 50:3	NQ	NQ	NQ	NQ	NQ	NQ	NQ	NQ	NQ	NQ	NQ	NQ	2.71537	0.540893	4.80428	-3.31198	0.941012	2.53587	1.37091	2.74794	0.276165	0.391623
TG 50:4	-1.7931	-1.44703	1.12411	-2.14875	-1.08266	-3.03887	-4.20107	-0.964979	-1.69404	1.56838	0.0184513	0.0814907	1.13241	4.3489	1.44135	-4.17479	0.565627	2.92786	1.04023	2.90178	0.420081	0.51941
TG 51:0	-0.6768	0.927449	2.14231	-1.55206	-0.655858	-2.8423	1.00099	-0.870377	-0.315831	1.59405	0.592681	0.748628	1.63428	1.67471	3.17237	2.90486	3.33479	Inf	2.5442	0.826691	NA	NA
TG 51:1	-0.585856	-0.766836	2.19672	-1.24958	-0.919909	-1.47574	0.343861	-0.314694	-0.346503	1.17102	0.430277	0.633821	2.70977	1.71682	6.23939	2.96656	3.39793	5.45737	3.74797	1.73585	0.00322143	0.0183768
TG 51:2	-0.612542	-0.757614	1.73529	-1.15142	-0.945365	-0.973366	0.189007	-1.11612	-0.454017	0.982688	0.232579	0.420346	1.96114	1.4123	3.1715	1.23008	1.10654	4.14125	2.17047	1.22646	0.00746487	0.031228
TG 51:3	-0.69004	-0.867646	1.26089	-1.20117	-0.647023	-1.19297	-0.203055	-0.652946	-0.524246	0.79033	0.102743	0.265023	4.47775	0.962515	1.47716	-2.5856	1.35294	3.07057	1.45922	2.3802	0.193481	0.313981
TG 52:1	-0.56631	-0.567119	2.18317	-1.23365	-1.44557	-1.92208	-1.72657	-0.294212	-0.696541	1.30388	0.17455	0.365016	2.83008	2.23376	8.47945	2.83083	2.8771	5.15856	4.0683	2.3873	0.00870292	0.0326035
TG 52:2	-0.481763	-0.392267	1.19594	-0.988859	-0.774204	-1.69471	0.298946	-0.621697	-0.432326	0.865707	0.200686	0.385694	1.7606	0.987146	7.57194	1.10378	1.62956	2.82554	2.64643	2.49978	0.0486487	0.108962
TG 52:3	-0.432186	-0.391249	0.959088	-0.691878	-0.746145	-1.29202	0.132959	-0.913462	-0.421862	0.696194	0.130269	0.311128	-0.252681	0.569825	5.90868	0.517184	0.828505	0.335792	1.31788	2.27801	0.215644	0.33619
TG 52:4	-0.523221	-0.746661	0.760184	-1.14191	-0.685397	-1.72207	-3.75099	-0.413818	-1.02798	1.30578	0.0612692	0.191844	3.48566	0.475627	4.61932	-3.52133	-2.32503	1.06325	0.632917	3.17007	0.645502	0.743216
TG 52:5	NQ	NQ	NQ	NQ	NQ	NQ	NQ	NQ	NQ	NQ	NQ	NQ	1.11535	-0.0742702	5.17336	-4.77843	-5.0089	1.9939	-0.263164	3.98737	0.877899	0.906801
TG 53:2	-0.905491	-1.56509	0.9256	-1.96689	-1.35967	-2.52065	-0.543324	-0.807292	-1.09285	1.04126	0.0208499	0.0873304	2.75231	1.78219	3.02139	2.04323	3.17291	5.05815	2.9717	1.15943	0.00150579	0.0122647
TG 54:1	NQ	NQ	NQ	NQ	NQ	NQ	NQ	NQ	NQ	NQ	NQ	NQ	3.56464	2.29416	6.32413	3.80594	3.23362	6.67253	4.31584	1.77031	0.00188571	0.0130066
TG 54:2	-0.523948	-1.04798	1.50459	-1.4956	-2.02783	-2.22686	0.0753277	-2.7383	-1.06008	1.38658	0.067369	0.205582	3.69513	2.1892	6.77568	2.06108	2.25299	4.82959	3.63395	1.88532	0.00523613	0.0249102
TG 54:3	-0.422116	-0.839264	1.03594	-1.08022	-1.39245	-2.08714	-0.630692	-2.77679	-1.02409	1.14242	0.0389209	0.134853	2.23976	1.38021	6.70904	1.41228	1.79304	3.76909	2.8839	2.07108	0.0190265	0.0524797
TG 54:4	-0.145747	-0.542063	0.788223	-1.12979	-1.04223	-2.03439	-0.174326	-1.06488	-0.668151	0.847749	0.0610413	0.191844	3.88502	2.1922	3.44969	0.668722	1.1817	1.78537	2.19378	1.26131	0.008012	0.0319208
TG 54:5	-0.0537344	2.10302	0.819975	-0.783432	-1.05653	-2.051	0.256645	-0.735014	-0.187508	1.27388	0.689637	0.796277	4.5878	3.71685	4.78503	-3.02989	-1.83695	2.01194	1.7058	3.37353	0.270481	0.385743
TG 54:6	NQ	NQ	NQ	NQ	NQ	NQ	NQ	NQ	NQ	NQ	NQ	NQ	0.73424	0.0461634	2.91288	-4.29288	-2.66084	2.10844	-0.192001	2.78422	0.872482	0.90493
TG 55:0	-3.13411	2.30677	0.730169	-0.847403	-0.788902	-1.65971	-3.22264	-0.814443	-0.928784	1.84854	0.198262	0.384035	4.21033	2.16259	3.05206	-3.19346	-0.761896	1.55863	1.17138	2.70902	0.337991	0.444166
TG 55:1	-4.68644	-1.30858	1.16784	-1.13878	-0.974096	-1.40908	-0.671757	-0.338583	-1.16993	1.64256	0.0837977	0.22653	3.86848	-1.14727	3.653	-0.784274	0.222768	1.25371	1.17774	2.16979	0.241094	0.360944
TG 56:5	NQ	NQ	NQ	NQ	NQ	NQ	NQ	NQ	NQ	NQ	NQ	NQ	1.43538	-0.307085	1.19798	1.88586	0.60895	2.37353	1.1991	0.951169	0.027222	0.0681846
TG 56:6	-0.677299	-0.892213	0.659698	-0.811297	-0.385556	-1.71047	-3.52879	-0.915474	-1.03268	1.20604	0.0459668	0.150771	1.03153	2.26319	2.99997	-1.38839	-0.55807	1.78237	1.02177	1.69339	0.19946	0.31808
TG 57:1	NQ	NQ	NQ	NQ	NQ	NQ	NQ	NQ	NQ	NQ	NQ	NQ	4.37692	Inf	4.22865	0.867702	-2.22193	1.99632	1.84953	2.72076	NA	NA
TG 57:3	NQ	NQ	NQ	NQ	NQ	NQ	NQ	NQ	NQ	NQ	NQ	NQ	-0.134048	-2.96227	-1.48569	-1.21766	-1.11353	0.362523	-1.09178	1.1578	0.0689228	0.142972

## Sheet: Table S5
Supplementary Table S5: Average log2-fold changes, P values and FDR-adjusted P values of measured ceramide species in all dogs, and when dog T4 was excluded in the tetracosactide group.
	Tetracosactide (25 w)
	Individual Samples						All Samples				Without Sample T4
	Log2(FC)						Log2(FC)		Paired t-test		Log2(FC)		Paired t-test
Lipid Species	T1	T2	T3	T4	T5	T6	Mean.a	SD.a	P_value.a	FDR.a	Mean.b	SD.b	P_value.b	FDR.b
Cer d16:1/24:0	1.62512	0.920759	1.5949	-0.896542	-0.402914	-0.0850279	0.459382	1.07142	0.341693	0.446692	0.730567	0.939872	0.157186	0.251297
Cer d18:1/16:0	1.03762	0.372996	0.884691	-1.23653	-0.0842441	2.17031	0.524141	1.1486	0.314474	0.428984	0.876274	0.848013	0.0819794	0.153558
Cer d18:1/18:0	2.43247	1.86082	1.4228	0.359062	1.20029	3.0241	1.71659	0.942191	0.00662356	0.0296878	1.98809	0.746185	0.00398459	0.035737
Cer d18:1/20:0	1.61205	1.50657	1.3138	-0.182589	0.206388	3.0864	1.2571	1.15883	0.0450347	0.102761	1.54504	1.02801	0.0282869	0.0750042
Cer d18:1/22:0	1.40256	1.10699	0.796345	-1.27816	0.262381	1.87931	0.694905	1.1103	0.185835	0.304867	1.08952	0.610775	0.0162817	0.0544893
Cer d18:1/23:0	1.31599	0.743683	1.04417	-1.03042	0.734636	1.5144	0.72041	0.911716	0.110706	0.203991	1.07058	0.345551	0.00227902	0.0286017
Cer d18:1/24:0	1.32554	0.537583	1.31125	-0.626923	0.383727	1.96367	0.815807	0.913066	0.0802409	0.162423	1.10435	0.646275	0.0187624	0.0613291
Cer d18:1/24:1	1.2358	0.586978	0.722378	-0.672438	0.182844	2.15852	0.702347	0.956937	0.132129	0.233214	0.977303	0.760033	0.0452269	0.101357
Cer d18:1/25:0	1.28801	0.197313	0.738677	-0.561243	0.081146	1.69064	0.572424	0.83155	0.15257	0.260511	0.799157	0.691942	0.061163	0.126875
Cer d18:1/25:1	1.46967	0.514775	0.878454	0.408429	0.621862	2.3788	1.04533	0.755315	0.019461	0.0530947	1.17271	0.769046	0.0270334	0.073754
Cer d18:2/16:0	0.346753	0.309971	-0.0141821	-1.87114	-1.15056	1.21571	-0.19391	1.12195	0.689631	0.772756	0.141537	0.85412	0.729766	0.796397
Cer d18:2/22:0	0.264451	1.00487	0.243969	-1.99499	-0.738914	0.815139	-0.0675789	1.1227	0.888543	0.914034	0.317903	0.679034	0.354252	0.444586
Cer d18:2/23:0	0.453772	0.306078	0.554505	-2.63608	-0.353637	0.372325	-0.217172	1.22774	0.682862	0.768603	0.266609	0.35894	0.172075	0.269943
Cer d18:2/24:0	0.163556	1.28032	1.3369	-1.67526	-0.571592	1.4336	0.32792	1.26463	0.553254	0.650974	0.728557	0.891799	0.14176	0.230683
Cer d18:2/24:1	-0.193366	0.641249	-0.282362	-3.05605	-1.746	1.31009	-0.554406	1.59928	0.434564	0.531034	-0.0540768	1.14875	0.921236	0.959461
Hex1Cer d18:1/16:0	0.165225	0.732586	1.2253	1.25823	0.384231	-0.0872554	0.613053	0.556548	0.0428773	0.0987357	0.484017	0.512158	0.102121	0.182454
Hex1Cer d18:1/16:1	-0.217602	0.676218	1.44831	1.58477	1.71486	0.255031	0.910267	0.793478	0.0375473	0.0889091	0.775365	0.806548	0.0980238	0.178985
Hex1Cer d18:1/18:0	1.34946	1.86773	2.44472	2.44957	1.69118	1.16422	1.82782	0.53974	0.000415752	0.00755523	1.70346	0.498171	0.0015719	0.0232086
Hex1Cer d18:1/20:0	0.068159	1.54003	1.17879	0.751518	0.76118	1.31893	0.936433	0.52691	0.00733653	0.0312114	0.973416	0.580331	0.0199357	0.0631949
Hex1Cer d18:1/22:0	0.416184	1.13892	1.82642	0.35061	0.781288	1.38809	0.983585	0.57648	0.00866084	0.0326035	1.11018	0.543336	0.0102695	0.0427455
Hex1Cer d18:1/23:0	0.897443	1.11206	1.40878	1.0342	0.608328	0.524573	0.930898	0.329281	0.000963393	0.0105508	0.910237	0.363774	0.00500798	0.035737
Hex1Cer d18:1/24:0	-0.324144	1.26898	1.3026	-0.0558925	0.419357	1.05671	0.611268	0.702263	0.0861748	0.170314	0.7447	0.694936	0.0746642	0.14432
Hex1Cer d18:1/24:1	0.169729	0.632582	0.977288	0.315609	-0.340496	0.968056	0.453795	0.51013	0.0812167	0.163083	0.481432	0.565298	0.12959	0.218302
Hex1Cer d18:1/25:0	0.746516	1.13061	1.06542	0.245243	0.654025	0.190969	0.672129	0.396102	0.0088546	0.0326476	0.757506	0.3761	0.0107921	0.0427455
Hex1Cer d18:2/24:0	-0.220529	2.35573	2.52009	-0.99278	-0.335552	1.49902	0.804331	1.5108	0.249011	0.365507	1.16375	1.37268	0.130883	0.21901
Hex2Cer d18:1/16:0	0.358177	-0.188935	0.455376	-0.0879073	-0.104257	0.916288	0.22479	0.43043	0.256963	0.371635	0.28733	0.449727	0.226312	0.328348
Hex2Cer d18:1/18:0	0.109642	0.282055	0.382023	0.368116	0.226879	1.31034	0.446509	0.434802	0.0534716	0.115701	0.462187	0.484224	0.0997238	0.180077
Hex2Cer d18:1/20:0	0.366525	-0.186927	0.134063	-1.55281	-0.516532	1.53417	-0.0369169	1.02086	0.932854	0.943727	0.266261	0.783147	0.489457	0.572614
Hex2Cer d18:1/22:0	0.857251	-0.640254	0.919064	-1.17452	-0.288279	1.71851	0.231962	1.10295	0.628405	0.726865	0.513259	0.962899	0.299179	0.401572
Hex2Cer d18:1/23:0	0.904663	-1.5932	0.397593	-0.713607	-0.449833	0.797185	-0.109533	0.978763	0.794955	0.841915	0.0112817	1.04307	0.981863	0.988281
Hex2Cer d18:1/24:0	0.620027	0.34458	1.06104	-0.893491	-1.31235	2.15786	0.329611	1.27703	0.555014	0.650974	0.574231	1.26084	0.366081	0.457146
Hex2Cer d18:1/24:1	0.199605	-0.26763	1.0852	-0.560124	-0.813575	2.3379	0.330229	1.18964	0.526738	0.623638	0.5083	1.23743	0.410327	0.5024
Hex2Cer d18:2/16:0	-0.463578	0.883754	0.429445	-0.748657	-0.80315	4.09156	0.564895	1.85538	0.489354	0.584895	0.827606	1.94561	0.395385	0.491295
Hex2Cer d18:2/24:1	-1.46564	-1.7129	-0.271072	-1.38762	-0.364803	1.57196	-0.605013	1.22385	0.280037	0.394883	-0.448492	1.29943	0.483315	0.56954

## Sheet: Table S6
Supplementary Table S6: Average log2-fold changes, P values and FDR-adjusted P values of measured LPE and PE species in all dogs, and when the dog T6 was excluded in the tetracosactide group.
	Tetracosactide (25 w)
	Individual Samples						All Samples				Without Sample T6
	Log2(FC)						Log2(FC)		Paired t-test		Log2(FC)		Paired t-test
Lipid Species	T1	T2	T3	T4	T5	T6	Mean.a	SD.a	P_value.a	FDR.a	Mean.b	SD.b	P_value.b	FDR.b
LPE 16:0	-0.634244	-0.271997	0.19295	-0.213653	-0.186514	0.743847	-0.0616016	0.474226	0.763204	0.821448	-0.222691	0.29409	0.16567	0.284006
LPE 18:0	0.0369314	0.282771	0.819135	-0.157904	0.319959	0.511688	0.302097	0.344634	0.0845484	0.168426	0.260179	0.367814	0.188875	0.309069
LPE 18:1	0.0182801	-0.259723	0.429657	0.130707	0.0411187	0.701895	0.176989	0.339375	0.257544	0.371635	0.072008	0.247611	0.550976	0.649247
LPE 18:2	0.276914	1.22929	1.54118	0.984606	0.816751	0.884472	0.955535	0.425113	0.00270261	0.0165453	0.969748	0.473694	0.0102013	0.0449695
LPE 20:4	0.153311	0.686819	0.84639	-0.0599791	-0.0412266	0.326693	0.318668	0.377976	0.0938179	0.183778	0.317063	0.422567	0.168694	0.287237
PE 34:1	-0.506411	-0.631725	-0.667793	-0.963998	-1.10277	2.99398	-0.146454	1.55448	0.826635	0.865779	-0.77454	0.248655	0.00223346	0.0250842
PE 34:2	-0.0538402	0.58849	0.345876	-0.464243	-0.00621901	2.59117	0.500205	1.08603	0.310447	0.426619	0.0820127	0.403354	0.67294	0.753693
PE 36:1	0.519252	-0.32444	0.0317299	-0.13629	0.260271	3.16884	0.58656	1.29919	0.319119	0.432967	0.0701047	0.330769	0.660266	0.744769
PE 36:2	0.347599	0.733189	0.683238	0.241436	0.520098	2.47005	0.832602	0.824112	0.0562034	0.120573	0.505112	0.211133	0.00588744	0.0331313
PE 36:3	-0.0565165	0.293682	0.402631	-0.177121	0.353996	1.44341	0.376681	0.572774	0.16812	0.280436	0.163334	0.26213	0.235962	0.363678
PE 36:4	-0.499516	-1.00716	-0.654129	-1.15471	-0.741486	1.37524	-0.446959	0.92386	0.289246	0.402716	-0.8114	0.266024	0.00241625	0.0250842
PE 38:3	0.836581	0.838248	0.580701	-0.198866	1.21904	2.61657	0.982047	0.930087	0.0490544	0.108962	0.655141	0.528985	0.0503649	0.109413
PE 38:4	-0.0906269	-0.434516	-0.36144	-1.08736	-0.349744	1.40513	-0.153092	0.832596	0.671282	0.760026	-0.464737	0.371625	0.0489949	0.108024
PE 38:5	-0.483362	-1.71945	-1.22461	-1.22551	-0.445462	0.956256	-0.690357	0.942868	0.132867	0.233214	-1.01968	0.545757	0.0139429	0.0524418
PE 38:6	-0.652955	-1.3142	-0.288514	-1.0639	-0.710212	0.950887	-0.513149	0.799656	0.176786	0.291929	-0.805957	0.395338	0.0103501	0.0449695
PE 40:4	-0.188139	-1.92364	-1.59115	-2.2321	-0.939971	1.99704	-0.812991	1.55922	0.257627	0.371635	-1.375	0.81857	0.0198427	0.0619076
PE 40:5	-0.30793	-1.98626	-2.00224	-1.3925	-0.879198	0.981571	-0.931093	1.14219	0.102359	0.193173	-1.31363	0.730241	0.0158322	0.0561933
PE 40:6	0.409393	-1.85554	-0.147172	-0.678155	-0.0709714	1.48572	-0.142788	1.11196	0.765812	0.821448	-0.468489	0.865999	0.293006	0.421929

## Sheet: Table S7
Supplementary Table S7: Average log2-fold changes, P values and FDR-adjusted P values of measured DG and TG species in all dogs, and when the dog P3 was excluded in the prednisolone group.
	Tetracosactide (25 w)
	Individual Samples								All Samples				Without Sample P3
	Log2(FC)								Log2(FC)		Paired t-test		Log2(FC)		Paired t-test
Lipid Species	P1	P2	P3	P4	P5	P6	P7	P8	Mean.a	SD.a	P_value.a	FDR.a	Mean.b	SD.b	P_value.b	FDR.b
DG 16:0_20:4	-0.499332	-0.975087	2.22324	-0.749645	0.270134	-1.06194	0.493436	-0.839902	-0.142388	1.11434	0.728456	0.811315	-0.480334	0.618689	0.0857549	0.210957
DG 18:0_18:2	0.971276	-0.571464	2.22772	-0.472007	0.454538	-1.63024	1.05273	-0.133856	0.237337	1.19495	0.591794	0.748628	-0.0470035	0.954614	0.900609	0.950858
DG 18:0_20:4	0.129932	-0.855895	1.57242	-0.283271	0.497949	-1.12527	0.598481	0	0.0667939	0.85681	0.831779	0.88464	-0.148296	0.651677	0.569166	0.709982
DG 18:1_20:4	-1.02377	-1.78931	0.972055	-0.929927	-0.0705012	-2.4443	-0.724012	-1.15142	-0.895149	1.03362	0.0441392	0.146733	-1.16189	0.763119	0.0068935	0.0446264
DG 18:2_18:2	1.30033	-0.82398	1.14043	0.0418561	0.129436	-1.04987	1.23968	0.0954057	0.259159	0.910235	0.447133	0.649421	0.133264	0.904813	0.710232	0.820268
DG 18:2_20:4	-0.891037	-1.21162	1.41633	-0.873362	0.270995	-1.58703	-0.113325	-1.22373	-0.526597	0.993892	0.177653	0.365016	-0.804158	0.658343	0.0178711	0.0745133
TG 46:1	-1.49896	-1.04406	0.96418	-1.71156	-0.980756	-1.33402	-0.113188	-1.12026	-0.854829	0.875008	0.0279667	0.107497	-1.11469	0.512834	0.0012036	0.0231468
TG 46:2	-1.49443	-1.22439	0.667666	-1.86858	-1.00915	-1.74958	0.152536	0.0155818	-0.813794	0.961745	0.0479349	0.155158	-1.02543	0.813062	0.0156736	0.067644
TG 48:0	-0.493238	0.0255886	2.28228	-0.606343	-1.61214	-1.85562	-0.959454	0.362414	-0.357063	1.30355	0.463848	0.652037	-0.734112	0.809664	0.0533771	0.149213
TG 48:1	-0.62336	-0.533161	1.63026	-0.828924	0.0416962	-1.45734	2.02472	0.569621	0.102939	1.22372	0.818753	0.879533	-0.11525	1.14138	0.798298	0.876702
TG 48:2	-0.918703	-0.664586	1.20264	-1.09582	-1.10733	-2.58153	0.583542	-0.171202	-0.594124	1.15692	0.189667	0.376275	-0.850804	0.972945	0.0599715	0.163922
TG 48:3	-1.47525	-1.2339	0.679741	-1.99462	-1.38416	-2.06874	-0.527894	-1.07015	-1.13437	0.883542	0.00838228	0.0489177	-1.39353	0.532818	0.000450811	0.0231468
TG 50:0	-0.451425	0.688147	2.39853	-1.07029	-1.27756	-1.85868	1.40488	-0.425671	-0.0740092	1.45277	0.88949	0.911869	-0.427229	1.13922	0.35941	0.54916
TG 50:1	-0.589302	-0.670694	2.1106	-1.17474	-1.39186	-1.98985	0.963439	-0.969662	-0.464009	1.34561	0.361887	0.567034	-0.831811	0.921865	0.0542259	0.149883
TG 50:4	-1.7931	-1.44703	1.12411	-2.14875	-1.08266	-3.03887	-4.20107	-0.964979	-1.69404	1.56838	0.0184513	0.0814907	-2.09664	1.16491	0.00312027	0.0326965
TG 51:0	-0.6768	0.927449	2.14231	-1.55206	-0.655858	-2.8423	1.00099	-0.870377	-0.315831	1.59405	0.592681	0.748628	-0.666993	1.34668	0.237984	0.409399
TG 51:1	-0.585856	-0.766836	2.19672	-1.24958	-0.919909	-1.47574	0.343861	-0.314694	-0.346503	1.17102	0.430277	0.633821	-0.709821	0.606505	0.0212125	0.0802812
TG 51:2	-0.612542	-0.757614	1.73529	-1.15142	-0.945365	-0.973366	0.189007	-1.11612	-0.454017	0.982688	0.232579	0.420346	-0.766775	0.462234	0.0046235	0.0351539
TG 51:3	-0.69004	-0.867646	1.26089	-1.20117	-0.647023	-1.19297	-0.203055	-0.652946	-0.524246	0.79033	0.102743	0.265023	-0.779265	0.348902	0.0010447	0.0231468
TG 52:1	-0.56631	-0.567119	2.18317	-1.23365	-1.44557	-1.92208	-1.72657	-0.294212	-0.696541	1.30388	0.17455	0.365016	-1.10793	0.635521	0.0036441	0.0326965
TG 52:2	-0.481763	-0.392267	1.19594	-0.988859	-0.774204	-1.69471	0.298946	-0.621697	-0.432326	0.865707	0.200686	0.385694	-0.664936	0.607746	0.0275235	0.094574
TG 52:3	-0.432186	-0.391249	0.959088	-0.691878	-0.746145	-1.29202	0.132959	-0.913462	-0.421862	0.696194	0.130269	0.311128	-0.61914	0.449695	0.0108004	0.0531377
TG 52:4	-0.523221	-0.746661	0.760184	-1.14191	-0.685397	-1.72207	-3.75099	-0.413818	-1.02798	1.30578	0.0612692	0.191844	-1.28344	1.17482	0.0276802	0.094574
TG 53:2	-0.905491	-1.56509	0.9256	-1.96689	-1.35967	-2.52065	-0.543324	-0.807292	-1.09285	1.04126	0.0208499	0.0873304	-1.3812	0.699209	0.0019641	0.0284216
TG 54:2	-0.523948	-1.04798	1.50459	-1.4956	-2.02783	-2.22686	0.0753277	-2.7383	-1.06008	1.38658	0.067369	0.205582	-1.42646	0.995082	0.00904473	0.0483697
TG 54:3	-0.422116	-0.839264	1.03594	-1.08022	-1.39245	-2.08714	-0.630692	-2.77679	-1.02409	1.14242	0.0389209	0.134853	-1.31838	0.845174	0.00616705	0.0421415
TG 54:4	-0.145747	-0.542063	0.788223	-1.12979	-1.04223	-2.03439	-0.174326	-1.06488	-0.668151	0.847749	0.0610413	0.191844	-0.876204	0.659131	0.0125629	0.0594322
TG 54:5	-0.0537344	2.10302	0.819975	-0.783432	-1.05653	-2.051	0.256645	-0.735014	-0.187508	1.27388	0.689637	0.796277	-0.331434	1.3038	0.526262	0.696024
TG 55:0	-3.13411	2.30677	0.730169	-0.847403	-0.788902	-1.65971	-3.22264	-0.814443	-0.928784	1.84854	0.198262	0.384035	-1.16578	1.86075	0.148476	0.304376
TG 55:1	-4.68644	-1.30858	1.16784	-1.13878	-0.974096	-1.40908	-0.671757	-0.338583	-1.16993	1.64256	0.0837977	0.22653	-1.5039	1.45144	0.0336743	0.104859
TG 56:6	-0.677299	-0.892213	0.659698	-0.811297	-0.385556	-1.71047	-3.52879	-0.915474	-1.03268	1.20604	0.0459668	0.150771	-1.27444	1.07303	0.0200077	0.0769045
